# Supplementary material for: Full-Length Transcriptome Sequencing: An Insight Into the Dog Model of Heart Failure
Source: Front Cardiovasc Med. 2021 Dec 16;8:712797. doi: 10.3389/fcvm.2021.712797 (PMC8716442; doi:10.3389/fcvm.2021.712797)
Supplement: Supplementary File 1 — Differentially expressed transcripts in myocardial tissue from HF dogs and controls. [file Data_Sheet_1.XLS]

#ID	C1_Count	C2_Count	C3_Count	HF1_Count	HF2_Count	HF3_Count	C1_CPM	C2_CPM	C3_CPM	HF1_CPM	HF2_CPM	HF3_CPM	Pvalue	log2FC	regulated	COG_class	COG_class_annotation	GO_annotation	KEGG_annotation	KEGG_pathway_annotation	KOG_class	KOG_class_annotation	Pfam_annotation	Swiss-Prot_annotation	eggNOG_class	eggNOG_class_annotation	NR_annotation	GO_second_level_annotation
rna-XM_022423936.1	8	10	6	20	16	44	10.2314219758155	7.82110933050522	4.46380744920187	17.0721006024744	14.1373478688832	31.1698615774784	0.0247913641428117	1.08465169519961	up	--	--	Biological Process: blood vessel development (GO:0001568);; Biological Process: heart morphogenesis (GO:0003007);; Molecular Function: extracellular matrix structural constituent (GO:0005201);; Cellular Component: collagen type V trimer (GO:0005588);; Cellular Component: basement membrane (GO:0005604);; Biological Process: cell adhesion (GO:0007155);; Molecular Function: heparin binding (GO:00082…	K19721|0|cfa:480684|K19721 collagen, type V/XI/XXIV/XXVII, alpha | (RefSeq) COL5A1; collagen type V alpha 1 chain	Protein digestion and absorption (ko04974)	[W]	Extracellular structures	Collagen triple helix repeat (20 copies);; Fibrillar collagen C-terminal domain	Collagen alpha-2(XI) chain OS=Bos taurus OX=9913 GN=COL11A2 PE=3 SV=1	S	Function unknown	collagen alpha-1(V) chain [Canis lupus familiaris]	biological process: developmental process (GO:0032502);; biological process: single-organism process (GO:0044699);; biological process: multicellular organismal process (GO:0032501);; molecular function: structural molecule activity (GO:0005198);; cellular component: extracellular region (GO:0005576);; cellular component: macromolecular complex (GO:0032991);; cellular component: extracellular reg…
ONT.1881.5	32	9	10	88	34	150	40.9256879032619	7.0389983974547	7.43967908200312	75.1172426508875	30.0418642213767	106.260891741403	0.00142406481834066	1.53848932165168	up	--	--	Biological Process: response to hypoxia (GO:0001666);; Biological Process: lens development in camera-type eye (GO:0002088);; Molecular Function: structural constituent of eye lens (GO:0005212);; Cellular Component: nucleus (GO:0005634);; Cellular Component: mitochondrion (GO:0005739);; Cellular Component: cytosol (GO:0005829);; Cellular Component: plasma membrane (GO:0005886);; Biological Proces…	K09542|1.85432e-39|bacu:103017336|K09542 crystallin, alpha B | (RefSeq) CRYAB; crystallin alpha B	Protein processing in endoplasmic reticulum (ko04141);; Longevity regulating pathway - multiple species (ko04213)	[O]	Posttranslational modification, protein turnover, chaperones	--	Alpha-crystallin B chain OS=Bos taurus OX=9913 GN=CRYAB PE=1 SV=2	O	Posttranslational modification, protein turnover, chaperones	PREDICTED: LOW QUALITY PROTEIN: alpha-crystallin B chain [Balaenoptera acutorostrata scammoni]	biological process: response to stimulus (GO:0050896);; biological process: developmental process (GO:0032502);; biological process: single-organism process (GO:0044699);; molecular function: structural molecule activity (GO:0005198);; cellular component: cell (GO:0005623);; cellular component: organelle (GO:0043226);; cellular component: cell part (GO:0044464);; cellular component: membrane (GO:…
ONT.6005.1	4	6	3	11	15	17	5.11571098790774	4.69266559830313	2.23190372460094	9.38965533136094	13.253763627078	12.0429010640257	0.046301610414834	1.02499819610097	up	--	--	Molecular Function: nucleotide binding (GO:0000166);; Biological Process: pyrimidine nucleotide biosynthetic process (GO:0006221);; Biological Process: deoxyribonucleotide catabolic process (GO:0009264);; Molecular Function: ligase activity (GO:0016874);;	--	--	--	--	--	--	S	Function unknown	uncharacterized protein C12orf40 homolog isoform X6 [Canis lupus familiaris]	molecular function: binding (GO:0005488);; biological process: metabolic process (GO:0008152);; biological process: cellular process (GO:0009987);; biological process: single-organism process (GO:0044699);; molecular function: catalytic activity (GO:0003824)
rna-XM_005627066.2	3	76	47	7	14	13	3.8367832409308	59.4404309118397	34.9664916854147	5.97523521086605	12.3701793852728	9.20927728425497	0.0122678818166627	-1.30425660392905	down	--	--	Biological Process: peptide antigen assembly with MHC class II protein complex (GO:0002503);; Biological Process: polysaccharide assembly with MHC class II protein complex (GO:0002506);; Molecular Function: chloride channel activity (GO:0005254);; Cellular Component: lysosomal membrane (GO:0005765);; Cellular Component: integral component of plasma membrane (GO:0005887);; Biological Process: immu…	K06752|3.94892e-155|cfa:481731|K06752 major histocompatibility complex, class II | (RefSeq) DLA-DRA, DLA-DRA1; MHC class II DR alpha chain	Phagosome (ko04145);; Cell adhesion molecules (CAMs) (ko04514);; Antigen processing and presentation (ko04612);; Intestinal immune network for IgA production (ko04672);; Type I diabetes mellitus (ko04940);; Leishmaniasis (ko05140);; Toxoplasmosis (ko05145);; Staphylococcus aureus infection (ko05150);; Tuberculosis (ko05152);; Influenza A (ko05164);; HTLV-I infection (ko05166);; Herpes simplex inf…	--	--	Class II histocompatibility antigen, alpha domain;; Immunoglobulin C1-set domain	Mamu class II histocompatibility antigen, DR alpha chain OS=Macaca mulatta OX=9544 GN=Mamu-DRA PE=2 SV=1	U	Intracellular trafficking, secretion, and vesicular transport	MHC class II DR alpha chain precursor [Canis lupus familiaris]	biological process: immune system process (GO:0002376);; biological process: cellular process (GO:0009987);; biological process: cellular component organization or biogenesis (GO:0071840);; biological process: localization (GO:0051179);; molecular function: transporter activity (GO:0005215);; cellular component: cell (GO:0005623);; cellular component: membrane (GO:0016020);; cellular component: o…
ONT.8028.1	24	10	3	7	1	1	30.6942659274464	7.82110933050522	2.23190372460094	5.97523521086605	0.883584241805198	0.70840594494269	0.0275680929233128	-1.19829220201817	down	--	--	--	--	--	--	--	--	--	--	--	--	--
rna-XM_005633885.3	1	8	2	0	0	1	1.27892774697693	6.25688746440418	1.48793581640062	0	0	0.70840594494269	0.0449713918435643	-1.04463018169094	down	--	--	--	K17276|0|ptg:102960827|K17276 plastin-2 | (RefSeq) LCP1; lymphocyte cytosolic protein 1	--	[Z]	Cytoskeleton	Calponin homology (CH) domain;; EF hand;; EF-hand domain pair;; EF-hand domain;; EF-hand domain pair;; EF hand;; CAMSAP CH domain	Plastin-3 OS=Bos taurus OX=9913 GN=PLS3 PE=2 SV=1	Z	Cytoskeleton	plastin-2 isoform X1 [Canis lupus familiaris]	--
ONT.8887.3	1	1	1	4	11	13	1.27892774697693	0.782110933050522	0.743967908200312	3.41442012049489	9.71942665985718	9.20927728425497	0.00734413134342175	1.46499877484549	up	--	--	--	--	--	--	--	--	--	--	--	--	--
ONT.1.2	6997	17962	12692	4584	7838	9096	8948.65744559761	14048.2765794535	9442.44069087836	3912.92545808714	6925.53328726914	6443.66047519871	0.0462456974186696	-0.811954096600347	down	[C]	Energy production and conversion	Cellular Component: mitochondrial respiratory chain complex I (GO:0005747);; Biological Process: mitochondrial electron transport, NADH to ubiquinone (GO:0006120);; Molecular Function: NADH dehydrogenase (ubiquinone) activity (GO:0008137);; Cellular Component: integral component of membrane (GO:0016021);;	K03881|0|cfa:804483|K03881 NADH-ubiquinone oxidoreductase chain 4 [EC:1.6.5.3] | (RefSeq) ND4; NADH dehydrogenase subunit 4	Oxidative phosphorylation (ko00190);; Parkinson's disease (ko05012)	[C]	Energy production and conversion	NADH-ubiquinone/plastoquinone oxidoreductase chain 4L	NADH-ubiquinone oxidoreductase chain 4 OS=Canis lupus familiaris OX=9615 GN=MT-ND4 PE=3 SV=1	C	Energy production and conversion	NADH dehydrogenase subunit 4 (mitochondrion) [Canis lupus familiaris]	cellular component: cell (GO:0005623);; cellular component: membrane (GO:0016020);; cellular component: macromolecular complex (GO:0032991);; cellular component: organelle (GO:0043226);; cellular component: organelle part (GO:0044422);; cellular component: membrane part (GO:0044425);; cellular component: cell part (GO:0044464);; biological process: metabolic process (GO:0008152);; biological proc…
ONT.56.5	7	10	6	15	11	49	8.95249422883854	7.82110933050522	4.46380744920187	12.8040754518558	9.71942665985718	34.7118913021918	0.0473176799329012	0.989938798798825	up	--	--	Molecular Function: actin binding (GO:0003779);; Molecular Function: protein phosphatase inhibitor activity (GO:0004864);; Biological Process: negative regulation of catalytic activity (GO:0043086);;	--	--	[R]	General function prediction only	RPEL repeat	Phosphatase and actin regulator 4 OS=Pongo abelii OX=9601 GN=PHACTR4 PE=2 SV=2	K	Transcription	phosphatase and actin regulator 2 isoform X3 [Canis lupus familiaris]	molecular function: binding (GO:0005488);; biological process: biological regulation (GO:0065007);; molecular function: molecular function regulator (GO:0098772)
rna-XM_847363.5	162	507	561	934	870	5240	207.186295010263	396.530243056615	417.365996500375	797.267098135556	768.718290370522	3712.0471514997	0.000583922203754469	1.63632002122065	up	--	--	Molecular Function: cytochrome-c oxidase activity (GO:0004129);; Cellular Component: mitochondrial inner membrane (GO:0005743);; Cellular Component: integral component of membrane (GO:0016021);; Cellular Component: respiratory chain complex IV (GO:0045277);; Biological Process: hydrogen ion transmembrane transport (GO:1902600);;	K02272|7.78809e-35|cfa:102155410|K02272 cytochrome c oxidase subunit 7c | (RefSeq) cytochrome c oxidase subunit 7C, mitochondrial	Oxidative phosphorylation (ko00190);; Cardiac muscle contraction (ko04260);; Non-alcoholic fatty liver disease (NAFLD) (ko04932);; Alzheimer's disease (ko05010);; Parkinson's disease (ko05012);; Huntington's disease (ko05016)	[C]	Energy production and conversion	Cytochrome c oxidase subunit VIIc	Cytochrome c oxidase subunit 7C, mitochondrial OS=Sus scrofa OX=9823 GN=COX7C PE=1 SV=1	O	Posttranslational modification, protein turnover, chaperones	PREDICTED: cytochrome c oxidase subunit 7C, mitochondrial-like [Leptonychotes weddellii]	biological process: metabolic process (GO:0008152);; biological process: single-organism process (GO:0044699);; biological process: localization (GO:0051179);; molecular function: catalytic activity (GO:0003824);; molecular function: transporter activity (GO:0005215);; molecular function: electron carrier activity (GO:0009055);; cellular component: cell (GO:0005623);; cellular component: membrane…
ONT.3392.1	1	2	0	2	5	19	1.27892774697693	1.56422186610104	0	1.70721006024744	4.41792120902599	13.4597129539111	0.0252658085647597	1.22390378253494	up	--	--	Molecular Function: transcription factor activity, sequence-specific DNA binding (GO:0003700);; Cellular Component: nucleus (GO:0005634);; Biological Process: regulation of transcription, DNA-templated (GO:0006355);; Molecular Function: protein dimerization activity (GO:0046983);;	K08268|2.95119e-25|ptg:102951241|K08268 hypoxia-inducible factor 1 alpha | (RefSeq) HIF1A; hypoxia inducible factor 1 alpha subunit	HIF-1 signaling pathway (ko04066);; Thyroid hormone signaling pathway (ko04919);; Pathways in cancer (ko05200);; Proteoglycans in cancer (ko05205);; Renal cell carcinoma (ko05211);; Central carbon metabolism in cancer (ko05230);; Choline metabolism in cancer (ko05231)	--	--	--	--	--	--	PREDICTED: hypoxia-inducible factor 1-alpha [Panthera tigris altaica]	biological process: biological regulation (GO:0065007);; molecular function: nucleic acid binding transcription factor activity (GO:0001071);; cellular component: cell (GO:0005623);; cellular component: organelle (GO:0043226);; cellular component: cell part (GO:0044464);; molecular function: binding (GO:0005488)
ONT.7371.7	5	6	8	12	20	33	6.39463873488467	4.69266559830313	5.9517432656025	10.2432603614847	17.671684836104	23.3773961831088	0.0254954573947925	1.10490139690733	up	--	--	Molecular Function: translation initiation factor activity (GO:0003743);; Biological Process: translational initiation (GO:0006413);;	K03260|1.00281e-23|aml:100478604|K03260 translation initiation factor 4G | (RefSeq) EIF4G2; eukaryotic translation initiation factor 4 gamma 2	RNA transport (ko03013);; Viral myocarditis (ko05416)	[J]	Translation, ribosomal structure and biogenesis	--	Eukaryotic translation initiation factor 4 gamma 2 OS=Oryctolagus cuniculus OX=9986 GN=EIF4G2 PE=2 SV=1	J	Translation, ribosomal structure and biogenesis	eukaryotic translation initiation factor 4 gamma 2 [Neomonachus schauinslandi]	biological process: metabolic process (GO:0008152);; biological process: cellular process (GO:0009987);; molecular function: binding (GO:0005488)
rna-XM_847234.4	2	3	5	0	0	1	2.55785549395387	2.34633279915157	3.71983954100156	0	0	0.70840594494269	0.0483740960557624	-1.03144909604522	down	--	--	Cellular Component: plasma membrane (GO:0005886);; Biological Process: signal transduction (GO:0007165);; Cellular Component: cytoplasmic vesicle (GO:0031410);;	--	--	[R]	General function prediction only	Arrestin (or S-antigen), N-terminal domain;; Arrestin (or S-antigen), C-terminal domain	Arrestin domain-containing protein 3 OS=Bos taurus OX=9913 GN=ARRDC3 PE=2 SV=1	S	Function unknown	arrestin domain-containing protein 2 isoform X2 [Canis lupus familiaris]	cellular component: cell (GO:0005623);; cellular component: membrane (GO:0016020);; cellular component: cell part (GO:0044464);; biological process: cellular process (GO:0009987);; biological process: biological regulation (GO:0065007);; cellular component: organelle (GO:0043226)
rna-XM_005615314.3	19	13	17	2	3	7	24.2996271925618	10.1674421296568	12.6474544394053	1.70721006024744	2.65075272541559	4.95884161459883	0.00314774797155938	-1.51268055126223	down	[E]	Amino acid transport and metabolism	Molecular Function: carboxypeptidase activity (GO:0004180);; Cellular Component: nucleoplasm (GO:0005654);; Cellular Component: cytoplasm (GO:0005737);; Biological Process: proteolysis (GO:0006508);; Molecular Function: metallopeptidase activity (GO:0008237);; Molecular Function: tripeptidase activity (GO:0034701);; Molecular Function: metal ion binding (GO:0046872);; Cellular Component: extracel…	K08660|0|cfa:476166|K08660 cytosolic nonspecific dipeptidase [EC:3.4.13.18] | (RefSeq) CNDP2; CNDP dipeptidase 2 (metallopeptidase M20 family)	Arginine and proline metabolism (ko00330);; Histidine metabolism (ko00340);; beta-Alanine metabolism (ko00410)	[E]	Amino acid transport and metabolism	Peptidase family M20/M25/M40;; Peptidase dimerisation domain	Cytosolic non-specific dipeptidase OS=Bos taurus OX=9913 GN=CNDP2 PE=2 SV=1	E	Amino acid transport and metabolism	cytosolic non-specific dipeptidase [Canis lupus familiaris]	biological process: metabolic process (GO:0008152);; molecular function: catalytic activity (GO:0003824);; cellular component: cell (GO:0005623);; cellular component: organelle (GO:0043226);; cellular component: organelle part (GO:0044422);; cellular component: cell part (GO:0044464);; molecular function: binding (GO:0005488);; cellular component: extracellular region (GO:0005576);; cellular comp…
rna-XM_014122736.2	28	14	12	35	70	91	35.8099769153542	10.9495530627073	8.92761489840374	29.8761760543303	61.8508969263639	64.4649409897848	0.00634606836883539	1.25254024458101	up	[K]	Transcription	Biological Process: osteoblast differentiation (GO:0001649);; Biological Process: hair follicle development (GO:0001942);; Cellular Component: integral component of plasma membrane (GO:0005887);; Biological Process: G-protein coupled receptor signaling pathway (GO:0007186);; Biological Process: spermatogenesis (GO:0007283);; Molecular Function: protein-hormone receptor activity (GO:0016500);; Bio…	K04309|0|cfa:476896|K04309 leucine-rich repeat-containing G protein-coupled receptor 4 | (RefSeq) LGR4; leucine rich repeat containing G protein-coupled receptor 4	--	[T]	Signal transduction mechanisms	Leucine rich repeat;; Leucine Rich repeats (2 copies);; Leucine rich repeats (6 copies);; Leucine-rich repeat;; Leucine Rich Repeat;; 7 transmembrane receptor (rhodopsin family)	Leucine-rich repeat-containing G-protein coupled receptor 4 OS=Bos taurus OX=9913 GN=LGR4 PE=3 SV=3	S	Function unknown	leucine-rich repeat-containing G-protein coupled receptor 4 [Canis lupus familiaris]	biological process: cellular process (GO:0009987);; biological process: developmental process (GO:0032502);; biological process: single-organism process (GO:0044699);; biological process: multicellular organismal process (GO:0032501);; cellular component: cell (GO:0005623);; cellular component: membrane (GO:0016020);; cellular component: membrane part (GO:0044425);; cellular component: cell part …
ONT.10247.2	1	0	2	14	11	5	1.27892774697693	0	1.48793581640062	11.9504704217321	9.71942665985718	3.54202972471345	0.00464504479544606	1.54687457175542	up	--	--	--	K11804|9.42757e-58|ocu:100345000|K11804 WD repeat-containing protein 42A | (RefSeq) DCAF8; DDB1 and CUL4 associated factor 8	--	[R]	General function prediction only	--	DDB1- and CUL4-associated factor 8 OS=Pongo abelii OX=9601 GN=DCAF8 PE=2 SV=1	S	Function unknown	PREDICTED: DDB1- and CUL4-associated factor 8 isoform X4 [Oryctolagus cuniculus]	--
rna-XM_005630890.3	53	199	143	40	43	63	67.7831705897775	155.640075677054	106.387410872645	34.1442012049489	37.9941223976235	44.6295745313895	0.00320748828747201	-1.28637201509072	down	--	--	Biological Process: negative regulation of transcription from RNA polymerase II promoter (GO:0000122);; Biological Process: positive regulation of cell-matrix adhesion (GO:0001954);; Biological Process: pattern recognition receptor signaling pathway (GO:0002221);; Molecular Function: low-density lipoprotein receptor activity (GO:0005041);; Cellular Component: extracellular space (GO:0005615);; Ce…	K06259|0|cfa:475931|K06259 CD36 antigen | (RefSeq) CD36; CD36 molecule	PPAR signaling pathway (ko03320);; Phagosome (ko04145);; AMPK signaling pathway (ko04152);; ECM-receptor interaction (ko04512);; Hematopoietic cell lineage (ko04640);; Adipocytokine signaling pathway (ko04920);; Insulin resistance (ko04931);; Fat digestion and absorption (ko04975);; Malaria (ko05144)	[T]	Signal transduction mechanisms	CD36 family	Platelet glycoprotein 4 OS=Bos taurus OX=9913 GN=CD36 PE=1 SV=5	U	Intracellular trafficking, secretion, and vesicular transport	platelet glycoprotein 4 [Canis lupus familiaris]	biological process: biological regulation (GO:0065007);; biological process: immune system process (GO:0002376);; biological process: cellular process (GO:0009987);; biological process: signaling (GO:0023052);; biological process: single-organism process (GO:0044699);; biological process: response to stimulus (GO:0050896);; biological process: localization (GO:0051179);; molecular function: molec…
ONT.6826.1	23	5	2	0	1	0	29.4153381804695	3.91055466525261	1.48793581640062	0	0.883584241805198	0	0.000768182137084264	-1.83974210054149	down	--	--	--	--	--	--	--	--	--	--	--	--	--
ONT.3221.1	14	6	2	1	1	4	17.9049884576771	4.69266559830313	1.48793581640062	0.853605030123722	0.883584241805198	2.83362377977076	0.0457304106129866	-1.09310894084016	down	--	--	--	--	--	--	--	--	--	--	--	--	--
rna-XM_536932.6	94	56	179	1261	584	72	120.219208215832	43.7982122508292	133.170255567856	1076.39594298601	516.013197214236	51.0052280358737	0.00122871844355608	1.66254010165629	up	[IQ]	Lipid transport and metabolism;; Secondary metabolites biosynthesis, transport and catabolism	Cellular Component: mitochondrial respiratory chain complex I (GO:0005747);; Biological Process: fatty acid biosynthetic process (GO:0006633);; Biological Process: protein lipoylation (GO:0009249);;	K03955|3.38531e-87|cfa:479805|K03955 NADH dehydrogenase (ubiquinone) 1 alpha/beta subcomplex 1 | (RefSeq) NDUFAB1; NADH:ubiquinone oxidoreductase subunit AB1	Oxidative phosphorylation (ko00190);; Non-alcoholic fatty liver disease (NAFLD) (ko04932);; Alzheimer's disease (ko05010);; Parkinson's disease (ko05012);; Huntington's disease (ko05016)	[CIQ]	Energy production and conversion;; Lipid transport and metabolism;; Secondary metabolites biosynthesis, transport and catabolism	Phosphopantetheine attachment site	Acyl carrier protein, mitochondrial OS=Bos taurus OX=9913 GN=NDUFAB1 PE=1 SV=2	I	Lipid transport and metabolism	acyl carrier protein, mitochondrial [Canis lupus familiaris]	cellular component: cell (GO:0005623);; cellular component: membrane (GO:0016020);; cellular component: macromolecular complex (GO:0032991);; cellular component: organelle (GO:0043226);; cellular component: organelle part (GO:0044422);; cellular component: membrane part (GO:0044425);; cellular component: cell part (GO:0044464);; biological process: metabolic process (GO:0008152);; biological proc…
rna-XM_014118768.2	5	0	1	9	11	10	6.39463873488467	0	0.743967908200312	7.68244527111349	9.71942665985718	7.0840594494269	0.0376409996547797	1.13105651492985	up	--	--	--	K14020|0|cfa:482113|K14020 wolfamin | (RefSeq) WFS1; wolframin ER transmembrane glycoprotein	Protein processing in endoplasmic reticulum (ko04141)	--	--	--	--	U	Intracellular trafficking, secretion, and vesicular transport	wolframin isoform X2 [Canis lupus familiaris]	--
rna-XM_005629733.3	8	10	14	23	34	42	10.2314219758155	7.82110933050522	10.4155507148044	19.6329156928456	30.0418642213767	29.753049687593	0.0168227293550673	1.10621000962956	up	--	--	--	K06273|9.72498e-180|cfa:482736|K06273 zyxin | (RefSeq) ZYX; zyxin	Focal adhesion (ko04510)	[T]	Signal transduction mechanisms	LIM domain	Thyroid receptor-interacting protein 6 OS=Bos taurus OX=9913 GN=TRIP6 PE=2 SV=1	S	Function unknown	zyxin [Canis lupus familiaris]	--
ONT.1442.1	15	8	6	6	0	2	19.183916204654	6.25688746440418	4.46380744920187	5.12163018074233	0	1.41681188988538	0.0377598658986658	-1.12833517032229	down	--	--	--	--	--	--	--	--	--	--	--	--	--
rna-XM_547124.5	65	53	59	47	7	23	83.1303035535008	41.4518794516777	43.8941065838184	40.1194364158149	6.18508969263639	16.2933367336819	0.0289581796402016	-1.03592082838247	down	--	--	Biological Process: regulation of cytokine production (GO:0001817);; Molecular Function: signal transducer activity (GO:0004871);; Cellular Component: nucleoplasm (GO:0005654);; Cellular Component: lysosomal membrane (GO:0005765);; Cellular Component: Golgi apparatus (GO:0005794);; Cellular Component: plasma membrane (GO:0005886);; Biological Process: negative regulation of NF-kappaB import into …	K19363|6.18373e-74|cfa:490004|K19363 lipopolysaccharide-induced tumor necrosis factor-alpha factor | (RefSeq) LITAF; lipopolysaccharide induced TNF factor	Lysosome (ko04142)	--	--	LITAF-like zinc ribbon domain	Cell death-inducing p53-target protein 1 OS=Bos taurus OX=9913 GN=CDIP1 PE=2 SV=1	S	Function unknown	PREDICTED: lipopolysaccharide-induced tumor necrosis factor-alpha factor isoform X2 [Mustela putorius furo]	biological process: biological regulation (GO:0065007);; molecular function: signal transducer activity (GO:0004871);; cellular component: cell (GO:0005623);; cellular component: organelle (GO:0043226);; cellular component: organelle part (GO:0044422);; cellular component: cell part (GO:0044464);; cellular component: membrane (GO:0016020);; molecular function: binding (GO:0005488);; biological pr…
rna-XM_532841.6	2	12	10	3	29	91	2.55785549395387	9.38533119660626	7.43967908200312	2.56081509037116	25.6239430123507	64.4649409897848	0.0175829008246753	1.2615852546866	up	[T]	Signal transduction mechanisms	Cellular Component: nucleus (GO:0005634);; Cellular Component: cytoplasm (GO:0005737);;	--	--	[R]	General function prediction only	Ankyrin repeats (many copies);; Ankyrin repeats (3 copies);; Ankyrin repeats (many copies);; Ankyrin repeat	Ankyrin repeat domain-containing protein 37 OS=Bos taurus OX=9913 GN=ANKRD37 PE=2 SV=1	S	Function unknown	ankyrin repeat domain-containing protein 37 [Canis lupus familiaris]	cellular component: cell (GO:0005623);; cellular component: organelle (GO:0043226);; cellular component: cell part (GO:0044464)
rna-XM_536047.5	23	33	78	27	14	23	29.4153381804695	25.8096607906672	58.0294968396243	23.0473358133405	12.3701793852728	16.2933367336819	0.0447361990182309	-0.933049089089391	down	[C]	Energy production and conversion	Molecular Function: magnesium ion binding (GO:0000287);; Molecular Function: isocitrate dehydrogenase (NADP+) activity (GO:0004450);; Molecular Function: receptor binding (GO:0005102);; Cellular Component: mitochondrion (GO:0005739);; Cellular Component: peroxisome (GO:0005777);; Cellular Component: cytosol (GO:0005829);; Biological Process: glyoxylate cycle (GO:0006097);; Biological Process: tri…	K00031|0|cfa:478889|K00031 isocitrate dehydrogenase [EC:1.1.1.42] | (RefSeq) IDH1; isocitrate dehydrogenase (NADP(+)) 1, cytosolic	Citrate cycle (TCA cycle) (ko00020);; Glutathione metabolism (ko00480);; Carbon metabolism (ko01200);; 2-Oxocarboxylic acid metabolism (ko01210);; Biosynthesis of amino acids (ko01230);; Peroxisome (ko04146)	[C]	Energy production and conversion	Isocitrate/isopropylmalate dehydrogenase	Isocitrate dehydrogenase [NADP] cytoplasmic OS=Pongo abelii OX=9601 GN=IDH1 PE=2 SV=2	C	Energy production and conversion	Isocitrate dehydrogenase [NADP] cytoplasmic [Pteropus alecto]	molecular function: binding (GO:0005488);; biological process: metabolic process (GO:0008152);; biological process: single-organism process (GO:0044699);; molecular function: catalytic activity (GO:0003824);; cellular component: cell (GO:0005623);; cellular component: organelle (GO:0043226);; cellular component: cell part (GO:0044464);; biological process: cellular process (GO:0009987);; biologic…
rna-XM_005617773.3	2	4	2	0	0	0	2.55785549395387	3.12844373220209	1.48793581640062	0	0	0	0.036483235364516	-1.03793021778489	down	[R]	General function prediction only	Molecular Function: 1-alkyl-2-acetylglycerophosphocholine esterase activity (GO:0003847);; Biological Process: lipid catabolic process (GO:0016042);;	K01062|0|cfa:478174|K01062 platelet-activating factor acetylhydrolase [EC:3.1.1.47] | (RefSeq) PAFAH2; platelet activating factor acetylhydrolase 2	Ether lipid metabolism (ko00565)	[I]	Lipid transport and metabolism	Platelet-activating factor acetylhydrolase, isoform II;; Chlorophyllase enzyme;; Chlorophyllase;; Dienelactone hydrolase family;; Putative esterase	Platelet-activating factor acetylhydrolase 2, cytoplasmic OS=Bos taurus OX=9913 GN=PAFAH2 PE=1 SV=1	I	Lipid transport and metabolism	platelet-activating factor acetylhydrolase 2, cytoplasmic isoform X1 [Canis lupus familiaris]	molecular function: catalytic activity (GO:0003824);; biological process: metabolic process (GO:0008152);; biological process: single-organism process (GO:0044699)
ONT.5524.1	26	22	12	15	5	3	33.2521214214003	17.2064405271115	8.92761489840374	12.8040754518558	4.41792120902599	2.12521783482807	0.0458808520820539	-1.02175062572589	down	--	--	--	--	--	--	--	--	--	--	--	--	--
rna-XM_850296.6	0	9	7	0	0	2	0	7.0389983974547	5.20777535740218	0	0	1.41681188988538	0.0375856909363718	-1.10920347452379	down	--	--	Cellular Component: integral component of membrane (GO:0016021);;	--	--	--	--	CD20-like family	--	U	Intracellular trafficking, secretion, and vesicular transport	LOW QUALITY PROTEIN: membrane-spanning 4-domains subfamily A member 7 [Canis lupus familiaris]	cellular component: membrane (GO:0016020);; cellular component: membrane part (GO:0044425)
ONT.1627.1	48	11	33	18	2	8	61.3885318548929	8.60322026355574	24.5509409706103	15.364890542227	1.7671684836104	5.66724755954152	0.0132149693851508	-1.275565341772	down	--	--	--	--	--	--	--	--	--	--	--	--	--
ONT.5033.1	15	8	4	1	1	4	19.183916204654	6.25688746440418	2.97587163280125	0.853605030123722	0.883584241805198	2.83362377977076	0.01537240500861	-1.31802330768665	down	--	--	--	--	--	--	--	--	--	--	--	--	--
rna-XM_005627763.1	0	1	6	37	12	1	0	0.782110933050522	4.46380744920187	31.5833861145777	10.6030109016624	0.70840594494269	0.0139250324568578	1.34640362686416	up	--	--	--	--	--	--	--	--	--	S	Function unknown	uncharacterized protein C6orf226 homolog [Canis lupus familiaris]	--
ONT.3128.5	3	1	3	7	27	20	3.8367832409308	0.782110933050522	2.23190372460094	5.97523521086605	23.8567745287403	14.1681188988538	0.00167580445334105	1.66568244615716	up	--	--	Cellular Component: cytoplasm (GO:0005737);; Molecular Function: zinc ion binding (GO:0008270);; Cellular Component: integral component of membrane (GO:0016021);; Cellular Component: protein complex (GO:0043234);;	--	--	[Z]	Cytoskeleton	--	Dystrophin OS=Canis lupus familiaris OX=9615 GN=DMD PE=2 SV=1	S	Function unknown	PREDICTED: dystrobrevin alpha-like isoform X1 [Galeopterus variegatus]	cellular component: cell (GO:0005623);; cellular component: cell part (GO:0044464);; molecular function: binding (GO:0005488);; cellular component: membrane (GO:0016020);; cellular component: membrane part (GO:0044425);; cellular component: macromolecular complex (GO:0032991)
rna-XM_843672.5	13	6	29	7	4	2	16.6260607107001	4.69266559830313	21.575069337809	5.97523521086605	3.53433696722079	1.41681188988538	0.0178039446965276	-1.24837152376363	down	[R]	General function prediction only	Molecular Function: serine-type endopeptidase inhibitor activity (GO:0004867);; Cellular Component: cytoplasm (GO:0005737);; Cellular Component: plasma membrane (GO:0005886);; Biological Process: acute-phase response (GO:0006953);; Biological Process: negative regulation of endopeptidase activity (GO:0010951);; Biological Process: hyaluronan metabolic process (GO:0030212);; Biological Process: re…	--	--	--	--	Vault protein inter-alpha-trypsin domain;; von Willebrand factor type A domain;; von Willebrand factor type A domain;; von Willebrand factor type A domain;; Inter-alpha-trypsin inhibitor heavy chain C-terminus	Inter-alpha-trypsin inhibitor heavy chain H4 OS=Sus scrofa OX=9823 GN=ITIH4 PE=1 SV=1	S	Function unknown	inter-alpha-trypsin inhibitor heavy chain H4 isoform X3 [Canis lupus familiaris]	biological process: biological regulation (GO:0065007);; molecular function: molecular function regulator (GO:0098772);; cellular component: cell (GO:0005623);; cellular component: cell part (GO:0044464);; cellular component: membrane (GO:0016020);; biological process: response to stimulus (GO:0050896);; biological process: metabolic process (GO:0008152);; biological process: cellular process (GO…
rna-XM_022408767.1	15	25	30	2	5	16	19.183916204654	19.5527733262631	22.3190372460094	1.70721006024744	4.41792120902599	11.334495119083	0.00933516353203836	-1.30352750173565	down	--	--	--	K07838|6.37173e-82|ecb:102148373|K07838 Ras-related protein Rap-2B | (RefSeq) RAP2B; RAP2B, member of RAS oncogene family	--	[R]	General function prediction only	Ras family;; Ras of Complex, Roc, domain of DAPkinase;; ADP-ribosylation factor family	Ras-related protein Rap-2a OS=Sus scrofa OX=9823 GN=RAP2A PE=2 SV=1	S	Function unknown	PREDICTED: ras-related protein Rap-2b-like [Tupaia chinensis]	--
rna-XM_022404215.1	7	15	9	11	43	40	8.95249422883854	11.7316639957578	6.69571117380281	9.38965533136094	37.9941223976235	28.3362377977076	0.0367018659222887	1.02669711341197	up	--	--	Cellular Component: focal adhesion (GO:0005925);; Biological Process: actin filament organization (GO:0007015);; Biological Process: cell adhesion (GO:0007155);; Cellular Component: apical plasma membrane (GO:0016324);; Biological Process: cell migration (GO:0016477);; Cellular Component: lamellipodium (GO:0030027);; Molecular Function: RNA binding (GO:0044822);; Molecular Function: metal ion bin…	--	--	[T]	Signal transduction mechanisms	SH3 domain;; Variant SH3 domain;; Variant SH3 domain;; Sorbin homologous domain	Sorbin and SH3 domain-containing protein 2 OS=Sus scrofa OX=9823 GN=SORBS2 PE=1 SV=2	S	Function unknown	sorbin and SH3 domain-containing protein 2 isoform X25 [Canis lupus familiaris]	cellular component: cell junction (GO:0030054);; biological process: cellular process (GO:0009987);; biological process: single-organism process (GO:0044699);; biological process: cellular component organization or biogenesis (GO:0071840);; biological process: biological adhesion (GO:0022610);; cellular component: cell (GO:0005623);; cellular component: membrane (GO:0016020);; cellular component:…
ONT.8663.1	1	2	0	2	10	7	1.27892774697693	1.56422186610104	0	1.70721006024744	8.83584241805198	4.95884161459883	0.0494981867101552	1.07284210228498	up	--	--	--	--	--	--	--	--	--	--	--	--	--
ONT.8377.7	17	16	28	49	45	74	21.7417716986079	12.5137749288084	20.8311014296087	41.8266464760624	39.7612908812339	52.4220399257591	0.0179882040035788	1.01925800617036	up	--	--	Molecular Function: calcium ion binding (GO:0005509);; Cellular Component: mitochondrion (GO:0005739);;	K10351|5.55205e-10|tup:102502505|K10351 myosin regulatory light chain 2 | (RefSeq) MYL2; myosin light chain 2	Cardiac muscle contraction (ko04260);; Adrenergic signaling in cardiomyocytes (ko04261);; Focal adhesion (ko04510);; Tight junction (ko04530);; Leukocyte transendothelial migration (ko04670);; Regulation of actin cytoskeleton (ko04810);; Hypertrophic cardiomyopathy (HCM) (ko05410);; Dilated cardiomyopathy (ko05414)	[Z]	Cytoskeleton	--	Myosin regulatory light chain 2, ventricular/cardiac muscle isoform OS=Oryctolagus cuniculus OX=9986 GN=MYL2 PE=1 SV=2	DTZ	Cell cycle control, cell division, chromosome partitioning;; Signal transduction mechanisms;; Cytoskeleton	PREDICTED: myosin regulatory light chain 2, ventricular/cardiac muscle isoform isoform X2 [Condylura cristata]	molecular function: binding (GO:0005488);; cellular component: cell (GO:0005623);; cellular component: organelle (GO:0043226);; cellular component: cell part (GO:0044464)
ONT.10157.1	2	5	3	0	0	0	2.55785549395387	3.91055466525261	2.23190372460094	0	0	0	0.0188785781520578	-1.2039387188961	down	--	--	--	--	--	--	--	--	--	S	Function unknown	--	--
rna-XM_014107406.1	33	46	72	118	136	147	42.2046156502388	35.977102920324	53.5656893904225	100.725393554599	120.167456885507	104.135673906575	0.0105798307878815	1.04489309187306	up	[R]	General function prediction only	Molecular Function: nucleic acid binding (GO:0003676);; Cellular Component: nucleus (GO:0005634);; Molecular Function: metal ion binding (GO:0046872);;	K09191|0|fca:101097776|K09191 general transcription factor IIIA | (RefSeq) GTF3A; general transcription factor IIIA	--	[R]	General function prediction only	Zinc finger, C2H2 type;; C2H2-type zinc finger;; Zinc-finger of C2H2 type;; Zinc-finger double-stranded RNA-binding	Zinc finger protein 143 OS=Bos taurus OX=9913 GN=ZNF143 PE=2 SV=1	S	Function unknown	transcription factor IIIA [Enhydra lutris kenyoni]	molecular function: binding (GO:0005488);; cellular component: cell (GO:0005623);; cellular component: organelle (GO:0043226);; cellular component: cell part (GO:0044464)
ONT.9982.1	2	3	1	3	6	27	2.55785549395387	2.34633279915157	0.743967908200312	2.56081509037116	5.30150545083119	19.1269605134526	0.0282923715058806	1.19466255969467	up	[R]	General function prediction only	Molecular Function: protein kinase activity (GO:0004672);; Molecular Function: ATP binding (GO:0005524);; Cellular Component: muscle myosin complex (GO:0005859);; Cellular Component: striated muscle thin filament (GO:0005865);; Biological Process: protein phosphorylation (GO:0006468);; Biological Process: striated muscle contraction (GO:0006941);; Molecular Function: structural constituent of mus…	K12567|1.78452e-51|pale:102893689|K12567 titin [EC:2.7.11.1] | (RefSeq) TTN; titin	Hypertrophic cardiomyopathy (HCM) (ko05410);; Dilated cardiomyopathy (ko05414)	[Z]	Cytoskeleton	--	Leucine-rich repeat and immunoglobulin-like domain-containing nogo receptor-interacting protein 1 OS=Macaca fascicularis OX=9541 GN=LINGO1 PE=2 SV=1	S	Function unknown	cardiac titin, partial [Canis lupus familiaris]	biological process: metabolic process (GO:0008152);; biological process: cellular process (GO:0009987);; molecular function: catalytic activity (GO:0003824);; molecular function: binding (GO:0005488);; cellular component: cell (GO:0005623);; cellular component: macromolecular complex (GO:0032991);; cellular component: organelle (GO:0043226);; cellular component: organelle part (GO:0044422);; cell…
ONT.5815.7	0	2	1	6	13	20	0	1.56422186610104	0.743967908200312	5.12163018074233	11.4865951434676	14.1681188988538	0.00112105770869254	1.7704510662276	up	--	--	--	--	--	--	--	--	--	--	--	--	--
rna-XM_014120878.2	34	157	154	45	37	66	43.4835433972158	122.791416488932	114.571057862848	38.4122263555675	32.6926169467923	46.7547923662175	0.0163504165686494	-1.0876641152187	down	[C]	Energy production and conversion	Cellular Component: mitochondrial respiratory chain complex I (GO:0005747);; Biological Process: response to oxidative stress (GO:0006979);; Molecular Function: NADH dehydrogenase (ubiquinone) activity (GO:0008137);; Biological Process: mitochondrial respiratory chain complex I assembly (GO:0032981);; Molecular Function: 4 iron, 4 sulfur cluster binding (GO:0051539);; Biological Process: oxidatio…	K03941|2.3303e-145|cfa:610413|K03941 NADH dehydrogenase (ubiquinone) Fe-S protein 8 [EC:1.6.5.3 1.6.99.3] | (RefSeq) NDUFS8; NADH:ubiquinone oxidoreductase core subunit S8	Oxidative phosphorylation (ko00190);; Non-alcoholic fatty liver disease (NAFLD) (ko04932);; Alzheimer's disease (ko05010);; Parkinson's disease (ko05012);; Huntington's disease (ko05016)	[C]	Energy production and conversion	4Fe-4S binding domain;; 4Fe-4S dicluster domain;; 4Fe-4S double cluster binding domain;; 4Fe-4S dicluster domain;; 4Fe-4S dicluster domain;; 4Fe-4S dicluster domain;; 4Fe-4S binding domain;; 4Fe-4S binding domain;; 4Fe-4S dicluster domain;; 4Fe-4S binding domain;; 4Fe-4S dicluster domain	NADH dehydrogenase [ubiquinone] iron-sulfur protein 8, mitochondrial OS=Bos taurus OX=9913 GN=NDUFS8 PE=1 SV=1	C	Energy production and conversion	NADH dehydrogenase [ubiquinone] iron-sulfur protein 8, mitochondrial isoform X1 [Canis lupus familiaris]	cellular component: cell (GO:0005623);; cellular component: membrane (GO:0016020);; cellular component: macromolecular complex (GO:0032991);; cellular component: organelle (GO:0043226);; cellular component: organelle part (GO:0044422);; cellular component: membrane part (GO:0044425);; cellular component: cell part (GO:0044464);; biological process: response to stimulus (GO:0050896);; biological p…
ONT.10633.1	13	6	9	58	37	11	16.6260607107001	4.69266559830313	6.69571117380281	49.5090917471758	32.6926169467923	7.79246539436959	0.0133857270174942	1.25059639777724	up	--	--	Molecular Function: SNARE binding (GO:0000149);; Molecular Function: SNAP receptor activity (GO:0005484);; Cellular Component: mitochondrion (GO:0005739);; Cellular Component: endosome (GO:0005768);; Cellular Component: endoplasmic reticulum (GO:0005783);; Cellular Component: Golgi apparatus (GO:0005794);; Cellular Component: cytosol (GO:0005829);; Cellular Component: integral component of plasma…	K08516|1.0691e-117|fca:101095563|K08516 synaptobrevin homolog YKT6 | (RefSeq) YKT6; YKT6 v-SNARE homolog (S. cerevisiae)	SNARE interactions in vesicular transport (ko04130)	[U]	Intracellular trafficking, secretion, and vesicular transport	Synaptobrevin;; Regulated-SNARE-like domain	Synaptobrevin homolog YKT6 OS=Bos taurus OX=9913 GN=YKT6 PE=2 SV=1	U	Intracellular trafficking, secretion, and vesicular transport	synaptobrevin homolog YKT6 [Felis catus]	molecular function: binding (GO:0005488);; cellular component: cell (GO:0005623);; cellular component: organelle (GO:0043226);; cellular component: cell part (GO:0044464);; cellular component: membrane (GO:0016020);; cellular component: membrane part (GO:0044425);; biological process: localization (GO:0051179);; biological process: cellular process (GO:0009987);; biological process: single-organi…
rna-XM_537554.6	19	77	46	15	17	32	24.2996271925618	60.2225418448902	34.2225237772143	12.8040754518558	15.0209321106884	22.6689902381661	0.0266873871934461	-1.02940868717976	down	[J]	Translation, ribosomal structure and biogenesis	Molecular Function: tryptophan-tRNA ligase activity (GO:0004830);; Molecular Function: ATP binding (GO:0005524);; Cellular Component: nucleus (GO:0005634);; Cellular Component: cytoplasm (GO:0005737);; Biological Process: tryptophanyl-tRNA aminoacylation (GO:0006436);; Biological Process: regulation of angiogenesis (GO:0045765);; Cellular Component: extracellular exosome (GO:0070062);;	K01867|0|cfa:480435|K01867 tryptophanyl-tRNA synthetase [EC:6.1.1.2] | (RefSeq) WARS; tryptophanyl-tRNA synthetase	Aminoacyl-tRNA biosynthesis (ko00970)	[J]	Translation, ribosomal structure and biogenesis	tRNA synthetases class I (W and Y);; WHEP-TRS domain	Tryptophan--tRNA ligase, cytoplasmic OS=Bos taurus OX=9913 GN=WARS PE=1 SV=3	J	Translation, ribosomal structure and biogenesis	tryptophan--tRNA ligase, cytoplasmic [Canis lupus familiaris]	molecular function: catalytic activity (GO:0003824);; molecular function: binding (GO:0005488);; cellular component: cell (GO:0005623);; cellular component: organelle (GO:0043226);; cellular component: cell part (GO:0044464);; biological process: metabolic process (GO:0008152);; biological process: cellular process (GO:0009987);; biological process: single-organism process (GO:0044699);; biologic…
rna-XM_844328.5	6	5	2	0	1	1	7.67356648186161	3.91055466525261	1.48793581640062	0	0.883584241805198	0.70840594494269	0.0428552493883847	-1.09472480753776	down	--	--	--	--	--	--	--	Myb/SANT-like DNA-binding domain	--	S	Function unknown	myb/SANT-like DNA-binding domain-containing protein 2 isoform X1 [Canis lupus familiaris]	--
ONT.9544.1	110	74	59	83	200	472	140.682052167463	57.8762090457386	43.8941065838184	70.8492175002689	176.71684836104	334.36760601295	0.0225686214991589	1.03554572472715	up	--	--	Molecular Function: actin binding (GO:0003779);; Cellular Component: actin cytoskeleton (GO:0015629);; Cellular Component: Z disc (GO:0030018);; Molecular Function: telethonin binding (GO:0031433);;	--	--	--	--	Calcineurin-binding protein (Calsarcin)	Myozenin-2 OS=Pongo abelii OX=9601 GN=MYOZ2 PE=2 SV=1	O	Posttranslational modification, protein turnover, chaperones	myozenin-2 isoform X1 [Canis lupus familiaris]	molecular function: binding (GO:0005488);; cellular component: cell (GO:0005623);; cellular component: organelle (GO:0043226);; cellular component: cell part (GO:0044464);; cellular component: organelle part (GO:0044422);; cellular component: supramolecular complex (GO:0099080)
rna-XM_014109990.2	112	104	115	50	26	107	143.239907661417	81.3395370372543	85.5563094430359	42.6802515061861	22.9731902869351	75.7994361088678	0.029584979008707	-0.924623421741209	down	--	--	Molecular Function: calcium ion binding (GO:0005509);; Cellular Component: proteinaceous extracellular matrix (GO:0005578);; Cellular Component: extracellular space (GO:0005615);; Biological Process: signal transduction (GO:0007165);; Cellular Component: extracellular exosome (GO:0070062);;	--	--	--	--	Secreted protein acidic and rich in cysteine Ca binding region;; Kazal-type serine protease inhibitor domain;; Kazal-type serine protease inhibitor domain;; Follistatin/Osteonectin-like EGF domain	SPARC OS=Sus scrofa OX=9823 GN=SPARC PE=1 SV=2	S	Function unknown	SPARC-like protein 1 isoform X1 [Canis lupus familiaris]	molecular function: binding (GO:0005488);; cellular component: extracellular region (GO:0005576);; cellular component: extracellular region part (GO:0044421);; biological process: cellular process (GO:0009987);; biological process: biological regulation (GO:0065007);; cellular component: organelle (GO:0043226)
rna-XM_005635708.3	3	11	14	4	3	1	3.8367832409308	8.60322026355574	10.4155507148044	3.41442012049489	2.65075272541559	0.70840594494269	0.0490287605695666	-1.06529057346907	down	--	--	Cellular Component: cytoplasm (GO:0005737);; Cellular Component: actin filament (GO:0005884);; Biological Process: protein localization (GO:0008104);; Biological Process: unidimensional cell growth (GO:0009826);; Biological Process: regulation of lamellipodium assembly (GO:0010591);; Biological Process: myoblast migration involved in skeletal muscle regeneration (GO:0014839);; Biological Process:…	K20120|1.95781e-160|cfa:608969|K20120 bridging integrator 3 | (RefSeq) BIN3; bridging integrator 3	--	[U]	Intracellular trafficking, secretion, and vesicular transport	BAR domain;; Vps5 C terminal like	--	S	Function unknown	PREDICTED: bridging integrator 3 isoform X1 [Mustela putorius furo]	cellular component: cell (GO:0005623);; cellular component: cell part (GO:0044464);; cellular component: organelle (GO:0043226);; cellular component: organelle part (GO:0044422);; cellular component: supramolecular complex (GO:0099080);; biological process: localization (GO:0051179);; biological process: cellular process (GO:0009987);; biological process: developmental process (GO:0032502);; biol…
rna-XM_014106432.2	4	6	4	6	24	48	5.11571098790774	4.69266559830313	2.97587163280125	5.12163018074233	21.2060218033247	34.0034853572491	0.00497810531600984	1.45025701789506	up	--	--	--	--	--	--	--	--	Coiled-coil domain-containing protein 102A OS=Bos taurus OX=9913 GN=CCDC102A PE=2 SV=1	S	Function unknown	coiled-coil domain-containing protein 102B isoform X3 [Canis lupus familiaris]	--
rna-XM_536851.5	7	3	7	10	33	12	8.95249422883854	2.34633279915157	5.20777535740218	8.53605030123721	29.1582799795715	8.50087133931228	0.0462285115626435	1.03499668358454	up	[K]	Transcription	Molecular Function: chromatin binding (GO:0003682);; Cellular Component: nuclear origin of replication recognition complex (GO:0005664);; Cellular Component: pericentric heterochromatin (GO:0005721);; Biological Process: chromatin organization (GO:0006325);; Molecular Function: methyl-CpG binding (GO:0008327);; Cellular Component: telomeric heterochromatin (GO:0031933);; Molecular Function: methy…	--	--	--	--	Leucine Rich repeats (2 copies);; Leucine rich repeat	--	S	Function unknown	leucine-rich repeat and WD repeat-containing protein 1 isoform X1 [Canis lupus familiaris]	molecular function: binding (GO:0005488);; cellular component: cell (GO:0005623);; cellular component: membrane-enclosed lumen (GO:0031974);; cellular component: macromolecular complex (GO:0032991);; cellular component: organelle (GO:0043226);; cellular component: organelle part (GO:0044422);; cellular component: cell part (GO:0044464);; biological process: cellular process (GO:0009987);; biologi…
ONT.10433.6	2	83	22	2	10	1	2.55785549395387	64.9152074431933	16.3672939804069	1.70721006024744	8.83584241805198	0.70840594494269	0.00272556255570447	-1.62878056868142	down	--	--	--	--	--	--	--	Sperm protein associated with nucleus, mapped to X chromosome	--	S	Function unknown	uncharacterized protein LOC612108 [Canis lupus familiaris]	--
rna-XM_542485.5	8	5	3	0	1	1	10.2314219758155	3.91055466525261	2.23190372460094	0	0.883584241805198	0.70840594494269	0.0184158550710508	-1.28483435708703	down	[C]	Energy production and conversion	Molecular Function: cytochrome-b5 reductase activity, acting on NAD(P)H (GO:0004128);; Cellular Component: nucleus (GO:0005634);; Cellular Component: mitochondrion (GO:0005739);; Cellular Component: integral component of membrane (GO:0016021);; Biological Process: oxidation-reduction process (GO:0055114);;	K00326|0|cfa:485367|K00326 cytochrome-b5 reductase [EC:1.6.2.2] | (RefSeq) CYB5R2; cytochrome b5 reductase 2	Amino sugar and nucleotide sugar metabolism (ko00520)	[HC]	Coenzyme transport and metabolism;; Energy production and conversion	Oxidoreductase FAD-binding domain;; Oxidoreductase NAD-binding domain;; Ferric reductase NAD binding domain	NADH-cytochrome b5 reductase 1 OS=Bos taurus OX=9913 GN=CYB5R1 PE=2 SV=1	C	Energy production and conversion	NADH-cytochrome b5 reductase 2 isoform X1 [Canis lupus familiaris]	biological process: metabolic process (GO:0008152);; biological process: single-organism process (GO:0044699);; molecular function: catalytic activity (GO:0003824);; cellular component: cell (GO:0005623);; cellular component: organelle (GO:0043226);; cellular component: cell part (GO:0044464);; cellular component: membrane (GO:0016020);; cellular component: membrane part (GO:0044425)
ONT.9539.5	0	1	3	1	9	25	0	0.782110933050522	2.23190372460094	0.853605030123722	7.95225817624678	17.7101486235672	0.0160606710991698	1.31828117127659	up	[R]	General function prediction only	Biological Process: G1/S transition of mitotic cell cycle (GO:0000082);; Biological Process: regulation of membrane depolarization (GO:0003254);; Molecular Function: calmodulin-dependent protein kinase activity (GO:0004683);; Molecular Function: calmodulin binding (GO:0005516);; Molecular Function: ATP binding (GO:0005524);; Cellular Component: nucleus (GO:0005634);; Biological Process: calcium i…	K04515|1.28609e-74|hgl:101711305|K04515 calcium/calmodulin-dependent protein kinase (CaM kinase) II [EC:2.7.11.17] | (RefSeq) Camk2d; calcium/calmodulin dependent protein kinase II delta	ErbB signaling pathway (ko04012);; Calcium signaling pathway (ko04020);; cAMP signaling pathway (ko04024);; HIF-1 signaling pathway (ko04066);; Oocyte meiosis (ko04114);; Adrenergic signaling in cardiomyocytes (ko04261);; Wnt signaling pathway (ko04310);; Axon guidance (ko04360);; Circadian entrainment (ko04713);; Long-term potentiation (ko04720);; Neurotrophin signaling pathway (ko04722);; Choli…	[T]	Signal transduction mechanisms	--	Calcium/calmodulin-dependent protein kinase type II subunit delta OS=Bos taurus OX=9913 GN=CAMK2D PE=2 SV=1	T	Signal transduction mechanisms	calcium/calmodulin-dependent protein kinase type II subunit delta isoform X3 [Sarcophilus harrisii]	biological process: cellular process (GO:0009987);; biological process: single-organism process (GO:0044699);; biological process: biological regulation (GO:0065007);; biological process: metabolic process (GO:0008152);; molecular function: catalytic activity (GO:0003824);; molecular function: binding (GO:0005488);; cellular component: cell (GO:0005623);; cellular component: organelle (GO:0043226…
rna-XM_537333.4	10	6	13	18	31	32	12.7892774697693	4.69266559830313	9.67158280660405	15.364890542227	27.3911114959611	22.6689902381661	0.0429736101977668	0.966428577847303	up	--	--	Biological Process: hair follicle development (GO:0001942);; Cellular Component: integral component of plasma membrane (GO:0005887);; Molecular Function: Wnt-protein binding (GO:0017147);; Biological Process: negative regulation of Wnt signaling pathway (GO:0030178);; Biological Process: astrocyte cell migration (GO:0043615);;	--	--	--	--	Adenomatosis polyposis coli down-regulated 1	--	S	Function unknown	protein APCDD1 [Canis lupus familiaris]	biological process: multicellular organismal process (GO:0032501);; biological process: developmental process (GO:0032502);; biological process: single-organism process (GO:0044699);; cellular component: cell (GO:0005623);; cellular component: membrane (GO:0016020);; cellular component: membrane part (GO:0044425);; cellular component: cell part (GO:0044464);; molecular function: binding (GO:00054…
ONT.8029.1	41	6	7	8	0	8	52.4360376260543	4.69266559830313	5.20777535740218	6.82884024098977	0	5.66724755954152	0.0301397826718718	-1.17295290682589	down	--	--	--	--	--	--	--	--	--	--	--	--	--
ONT.9503.1	45	10	6	8	4	12	57.5517486139621	7.82110933050522	4.46380744920187	6.82884024098977	3.53433696722079	8.50087133931228	0.0458674250933843	-1.04780564349862	down	--	--	--	--	--	--	--	--	--	--	--	--	--
rna-XM_847292.5	53	99	76	34	15	45	67.7831705897775	77.4289823720017	56.5415610232237	29.0225710242065	13.253763627078	31.878267522421	0.00505660599369591	-1.20822001750024	down	--	--	Cellular Component: integral component of membrane (GO:0016021);;	K16664|3.96809e-131|cfa:609940|K16664 endomucin | (RefSeq) EMCN; endomucin	--	--	--	Endomucin	Endomucin OS=Pongo abelii OX=9601 GN=EMCN PE=2 SV=1	U	Intracellular trafficking, secretion, and vesicular transport	endomucin [Canis lupus familiaris]	cellular component: membrane (GO:0016020);; cellular component: membrane part (GO:0044425)
rna-XM_845966.6	8	15	20	6	0	9	10.2314219758155	11.7316639957578	14.8793581640062	5.12163018074233	0	6.37565350448421	0.0362201882876334	-1.10624257069908	down	--	--	Cellular Component: commitment complex (GO:0000243);; Biological Process: mRNA 5'-splice site recognition (GO:0000395);; Cellular Component: U1 snRNP (GO:0005685);; Molecular Function: pre-mRNA 5'-splice site binding (GO:0030627);; Cellular Component: U2-type prespliceosome (GO:0071004);;	K13217|0|cfa:480305|K13217 pre-mRNA-processing factor 39 | (RefSeq) PRPF39; pre-mRNA processing factor 39	--	[A]	RNA processing and modification	Tetratricopeptide repeat	--	A	RNA processing and modification	pre-mRNA-processing factor 39 isoform X1 [Canis lupus familiaris]	cellular component: cell (GO:0005623);; cellular component: macromolecular complex (GO:0032991);; cellular component: organelle (GO:0043226);; cellular component: organelle part (GO:0044422);; cellular component: cell part (GO:0044464);; biological process: metabolic process (GO:0008152);; biological process: cellular process (GO:0009987);; biological process: cellular component organization or b…
ONT.5397.1	14	3	7	3	1	0	17.9049884576771	2.34633279915157	5.20777535740218	2.56081509037116	0.883584241805198	0	0.0175106365614845	-1.3005788723483	down	--	--	Biological Process: mRNA splicing, via spliceosome (GO:0000398);; Molecular Function: signal transducer activity (GO:0004871);; Cellular Component: nucleolus (GO:0005730);; Biological Process: lipid metabolic process (GO:0006629);; Molecular Function: glycerophosphodiester phosphodiesterase activity (GO:0008889);; Cellular Component: integral component of membrane (GO:0016021);; Molecular Functio…	--	--	--	--	--	--	O	Posttranslational modification, protein turnover, chaperones	glycerophosphodiester phosphodiesterase domain-containing protein 4 isoform X15 [Canis lupus familiaris]	biological process: metabolic process (GO:0008152);; biological process: cellular process (GO:0009987);; molecular function: signal transducer activity (GO:0004871);; cellular component: cell (GO:0005623);; cellular component: organelle (GO:0043226);; cellular component: organelle part (GO:0044422);; cellular component: cell part (GO:0044464);; biological process: single-organism process (GO:0044…
ONT.1530.4	7	21	8	1	3	5	8.95249422883854	16.424329594061	5.9517432656025	0.853605030123722	2.65075272541559	3.54202972471345	0.0133575176757891	-1.32020072043697	down	--	--	Cellular Component: early endosome (GO:0005769);; Cellular Component: cytosol (GO:0005829);; Biological Process: intracellular protein transport (GO:0006886);; Molecular Function: protein transporter activity (GO:0008565);; Cellular Component: endosome membrane (GO:0010008);; Cellular Component: retromer complex (GO:0030904);; Biological Process: retrograde transport, endosome to Golgi (GO:004214…	K18466|0|tup:102480539|K18466 vacuolar protein sorting-associated protein 26 | (RefSeq) VPS26A; VPS26, retromer complex component A	Endocytosis (ko04144)	[U]	Intracellular trafficking, secretion, and vesicular transport	Vacuolar protein sorting-associated protein 26	Vacuolar protein sorting-associated protein 26A OS=Bos taurus OX=9913 GN=VPS26A PE=2 SV=1	U	Intracellular trafficking, secretion, and vesicular transport	PREDICTED: vacuolar protein sorting-associated protein 26A [Tupaia chinensis]	cellular component: cell (GO:0005623);; cellular component: organelle (GO:0043226);; cellular component: cell part (GO:0044464);; biological process: localization (GO:0051179);; molecular function: transporter activity (GO:0005215);; cellular component: membrane (GO:0016020);; cellular component: organelle part (GO:0044422);; cellular component: macromolecular complex (GO:0032991);; cellular comp…
ONT.1643.1	6	4	2	20	33	33	7.67356648186161	3.12844373220209	1.48793581640062	17.0721006024744	29.1582799795715	23.3773961831088	0.00023876793496698	1.83108628934705	up	--	--	Biological Process: inner cell mass cell proliferation (GO:0001833);; Molecular Function: DNA binding (GO:0003677);; Cellular Component: transcription factor TFIID complex (GO:0005669);; Biological Process: lipid metabolic process (GO:0006629);; Biological Process: RNA splicing (GO:0008380);; Molecular Function: glycerophosphodiester phosphodiesterase activity (GO:0008889);; Cellular Component: e…	--	--	--	--	--	--	S	Function unknown	protein archease isoform X3 [Canis lupus familiaris]	biological process: single-organism process (GO:0044699);; molecular function: binding (GO:0005488);; cellular component: cell (GO:0005623);; cellular component: membrane-enclosed lumen (GO:0031974);; cellular component: macromolecular complex (GO:0032991);; cellular component: organelle (GO:0043226);; cellular component: organelle part (GO:0044422);; cellular component: cell part (GO:0044464);; …
ONT.9600.1	34	14	19	11	7	1	43.4835433972158	10.9495530627073	14.1353902558059	9.38965533136094	6.18508969263639	0.70840594494269	0.0149568522266406	-1.26059091681018	down	--	--	--	--	--	--	--	--	LINE-1 reverse transcriptase homolog OS=Nycticebus coucang OX=9470 PE=3 SV=1	S	Function unknown	hypothetical protein [Ailuropoda melanoleuca]	--
ONT.7489.13	2	17	14	2	2	3	2.55785549395387	13.2958858618589	10.4155507148044	1.70721006024744	1.7671684836104	2.12521783482807	0.0135379731282026	-1.33579875425246	down	--	--	--	--	--	--	--	--	--	--	--	--	--
rna-XM_005622043.3	36	51	52	102	113	91	46.0413988911696	39.8876575855766	38.6863312264162	87.0677130726196	99.8450193239874	64.4649409897848	0.0411780443623344	0.836110429961804	up	--	--	Cellular Component: focal adhesion (GO:0005925);; Molecular Function: structural constituent of muscle (GO:0008307);; Cellular Component: Z disc (GO:0030018);; Biological Process: regulation of cell migration (GO:0030334);; Biological Process: cardiac muscle fiber development (GO:0048739);; Molecular Function: actin filament binding (GO:0051015);; Biological Process: regulation of cytoskeleton or…	--	--	--	--	Immunoglobulin I-set domain;; Immunoglobulin domain;; Immunoglobulin domain	--	Z	Cytoskeleton	nexilin isoform X1 [Canis lupus familiaris]	cellular component: cell junction (GO:0030054);; molecular function: structural molecule activity (GO:0005198);; cellular component: cell (GO:0005623);; cellular component: organelle (GO:0043226);; cellular component: organelle part (GO:0044422);; cellular component: cell part (GO:0044464);; cellular component: supramolecular complex (GO:0099080);; biological process: biological regulation (GO:00…
rna-XM_847922.4	14	40	29	7	7	16	17.9049884576771	31.2844373220209	21.575069337809	5.97523521086605	6.18508969263639	11.334495119083	0.00996279876022512	-1.2383435334717	down	--	--	Cellular Component: nucleus (GO:0005634);; Cellular Component: mitochondrion (GO:0005739);; Cellular Component: ER membrane protein complex (GO:0072546);;	--	--	[S]	Function unknown	Tetratricopeptide repeat;; Tetratricopeptide repeat;; Tetratricopeptide repeat;; Tetratricopeptide repeat;; Tetratricopeptide repeat	ER membrane protein complex subunit 2 OS=Pongo abelii OX=9601 GN=EMC2 PE=2 SV=1	S	Function unknown	ER membrane protein complex subunit 2-like [Canis lupus familiaris]	cellular component: cell (GO:0005623);; cellular component: organelle (GO:0043226);; cellular component: cell part (GO:0044464);; cellular component: membrane (GO:0016020);; cellular component: macromolecular complex (GO:0032991);; cellular component: organelle part (GO:0044422);; cellular component: membrane part (GO:0044425)
rna-XM_543063.5	8	7	3	7	25	29	10.2314219758155	5.47477653135365	2.23190372460094	5.97523521086605	22.0896060451299	20.543772403338	0.0437396844352807	1.03339525542524	up	--	--	Cellular Component: integral component of membrane (GO:0016021);;	--	--	[S]	Function unknown	Protein of unknown function (DUF1279)	--	S	Function unknown	protein FAM210B [Canis lupus familiaris]	cellular component: membrane (GO:0016020);; cellular component: membrane part (GO:0044425)
ONT.3788.1	49	28	52	81	107	128	62.6674596018698	21.8991061254146	38.6863312264162	69.1420074400214	94.5435138731562	90.6759609526643	0.0290809490095034	0.90697534509071	up	--	--	--	--	--	--	--	--	--	S	Function unknown	leucine-rich repeat-containing protein 37A3-like [Canis lupus familiaris]	--
ONT.3482.1	16	9	11	26	12	92	20.462843951631	7.0389983974547	8.18364699020343	22.1937307832168	10.6030109016624	65.1733469347275	0.0310216569224004	1.06823801385391	up	[Z]	Cytoskeleton	Molecular Function: ATP binding (GO:0005524);; Cellular Component: cytosol (GO:0005829);; Cellular Component: plasma membrane (GO:0005886);; Cellular Component: focal adhesion (GO:0005925);; Cellular Component: cortical cytoskeleton (GO:0030863);; Cellular Component: myelin sheath (GO:0043209);; Cellular Component: dense body (GO:0097433);;	K05692|0|cfa:475923|K05692 actin beta/gamma 1 | (RefSeq) ACTG1, ACTA1; actin gamma 1	Rap1 signaling pathway (ko04015);; Phagosome (ko04145);; Apoptosis (ko04210);; Hippo signaling pathway (ko04390);; Focal adhesion (ko04510);; Adherens junction (ko04520);; Tight junction (ko04530);; Platelet activation (ko04611);; Leukocyte transendothelial migration (ko04670);; Regulation of actin cytoskeleton (ko04810);; Thyroid hormone signaling pathway (ko04919);; Oxytocin signaling pathway (…	[Z]	Cytoskeleton	Actin;; Actin	Actin, cytoplasmic 2 OS=Trichosurus vulpecula OX=9337 GN=ACTG1 PE=2 SV=1	Z	Cytoskeleton	actin, cytoplasmic 2 [Canis lupus familiaris]	molecular function: binding (GO:0005488);; cellular component: cell (GO:0005623);; cellular component: cell part (GO:0044464);; cellular component: membrane (GO:0016020);; cellular component: cell junction (GO:0030054);; cellular component: organelle (GO:0043226)
ONT.8504.1	2	1	4	6	14	13	2.55785549395387	0.782110933050522	2.97587163280125	5.12163018074233	12.3701793852728	9.20927728425497	0.0268099610382698	1.19097179688878	up	--	--	--	--	--	--	--	--	--	--	--	--	--
ONT.324.4	50	45	21	23	7	17	63.9463873488467	35.1949919872735	15.6233260722065	19.6329156928456	6.18508969263639	12.0429010640257	0.0170340407383026	-1.13185171450699	down	--	--	--	--	--	--	--	--	--	--	--	--	--
ONT.10614.3	0	3	0	2	13	40	0	2.34633279915157	0	1.70721006024744	11.4865951434676	28.3362377977076	0.00105004487251376	1.79243586801808	up	--	--	--	--	--	--	--	--	--	--	--	--	--
rna-XM_536532.6	11	17	20	5	6	9	14.0682052167463	13.2958858618589	14.8793581640062	4.26802515061861	5.30150545083119	6.37565350448421	0.0389458391521047	-1.02611934438848	down	[L]	Replication, recombination and repair	Molecular Function: nucleic acid binding (GO:0003676);; Molecular Function: ATP-dependent RNA helicase activity (GO:0004004);; Molecular Function: ATP binding (GO:0005524);; Cellular Component: nucleus (GO:0005634);; Biological Process: mRNA export from nucleus (GO:0006406);; Biological Process: regulation of translation (GO:0006417);; Biological Process: spermatid development (GO:0007286);; Biol…	K18656|0|aml:100472450|K18656 ATP-dependent RNA helicase DDX25 [EC:3.6.4.13] | (RefSeq) DDX25; DEAD-box helicase 25	--	[A]	RNA processing and modification	DEAD/DEAH box helicase;; Helicase conserved C-terminal domain	ATP-dependent RNA helicase DDX25 OS=Bos taurus OX=9913 GN=DDX25 PE=2 SV=1	L	Replication, recombination and repair	ATP-dependent RNA helicase DDX25 [Neomonachus schauinslandi]	molecular function: binding (GO:0005488);; molecular function: catalytic activity (GO:0003824);; cellular component: cell (GO:0005623);; cellular component: organelle (GO:0043226);; cellular component: cell part (GO:0044464);; biological process: localization (GO:0051179);; biological process: biological regulation (GO:0065007);; biological process: reproduction (GO:0000003);; biological process:…
rna-NM_001003149.1	15	3	31	6	0	2	19.183916204654	2.34633279915157	23.0630051542097	5.12163018074233	0	1.41681188988538	0.00534801353435294	-1.51073135595192	down	--	--	--	--	--	--	--	Metallothionein	--	--	--	hypothetical protein CB1_001402132 [Camelus ferus]	--
ONT.216.1	12	6	5	2	0	1	15.3471329637232	4.69266559830313	3.71983954100156	1.70721006024744	0	0.70840594494269	0.00695581734434969	-1.47725754668295	down	--	--	--	--	--	--	--	--	--	--	--	--	--
ONT.4922.1	1	0	0	4	6	3	1.27892774697693	0	0	3.41442012049489	5.30150545083119	2.12521783482807	0.0382673882945967	1.10415663201351	up	--	--	Cellular Component: cytoplasm (GO:0005737);; Cellular Component: membrane (GO:0016020);; Cellular Component: intracellular membrane-bounded organelle (GO:0043231);;	--	--	--	--	--	LINE-1 reverse transcriptase homolog OS=Nycticebus coucang OX=9470 PE=3 SV=1	U	Intracellular trafficking, secretion, and vesicular transport	glycerophosphodiester phosphodiesterase domain-containing protein 4 isoform X6 [Canis lupus familiaris]	cellular component: cell (GO:0005623);; cellular component: cell part (GO:0044464);; cellular component: membrane (GO:0016020);; cellular component: organelle (GO:0043226)
rna-XM_005640838.3	7	22	24	8	8	5	8.95249422883854	17.2064405271115	17.8552297968075	6.82884024098977	7.06867393444158	3.54202972471345	0.0495434854065752	-0.993209434482252	down	--	--	Cellular Component: extracellular exosome (GO:0070062);;	--	--	--	--	BRO1-like domain	BRO1 domain-containing protein BROX OS=Pongo abelii OX=9601 GN=BROX PE=2 SV=1	S	Function unknown	PREDICTED: BRO1 domain-containing protein BROX isoform X1 [Mustela putorius furo]	cellular component: extracellular region (GO:0005576);; cellular component: organelle (GO:0043226);; cellular component: extracellular region part (GO:0044421)
rna-XM_022407846.1	7	25	13	7	4	3	8.95249422883854	19.5527733262631	9.67158280660405	5.97523521086605	3.53433696722079	2.12521783482807	0.0246955808304429	-1.16858690104136	down	--	--	Biological Process: sprouting angiogenesis (GO:0002040);; Biological Process: outflow tract septum morphogenesis (GO:0003148);; Molecular Function: actin binding (GO:0003779);; Cellular Component: nucleus (GO:0005634);; Cellular Component: cytoplasm (GO:0005737);; Cellular Component: focal adhesion (GO:0005925);; Biological Process: establishment or maintenance of cell polarity (GO:0007163);; Cel…	K06275|0|cfa:476859|K06275 parvin | (RefSeq) PARVA; parvin alpha	Focal adhesion (ko04510)	[Z]	Cytoskeleton	Calponin homology (CH) domain;; CAMSAP CH domain	--	Z	Cytoskeleton	alpha-parvin isoform X2 [Canis lupus familiaris]	biological process: multicellular organismal process (GO:0032501);; biological process: developmental process (GO:0032502);; biological process: single-organism process (GO:0044699);; molecular function: binding (GO:0005488);; cellular component: cell (GO:0005623);; cellular component: organelle (GO:0043226);; cellular component: cell part (GO:0044464);; cellular component: cell junction (GO:0030…
rna-XM_022414673.1	8	7	5	1	1	3	10.2314219758155	5.47477653135365	3.71983954100156	0.853605030123722	0.883584241805198	2.12521783482807	0.034664201469172	-1.15381120360514	down	--	--	--	K04577|0|cfa:488438|K04577 calcitonin receptor-like | (RefSeq) CALCRL; calcitonin receptor like receptor	Neuroactive ligand-receptor interaction (ko04080);; Vascular smooth muscle contraction (ko04270)	[T]	Signal transduction mechanisms	7 transmembrane receptor (Secretin family);; Hormone receptor domain	Calcitonin gene-related peptide type 1 receptor OS=Sus scrofa OX=9823 GN=CALCRL PE=1 SV=1	U	Intracellular trafficking, secretion, and vesicular transport	calcitonin gene-related peptide type 1 receptor [Canis lupus familiaris]	--
ONT.4686.4	9	17	12	6	2	3	11.5103497227924	13.2958858618589	8.92761489840374	5.12163018074233	1.7671684836104	2.12521783482807	0.018082358711834	-1.23726415226087	down	[T]	Signal transduction mechanisms	Molecular Function: phosphotyrosine residue binding (GO:0001784);; Molecular Function: protein tyrosine phosphatase activity (GO:0004725);; Cellular Component: cytoplasm (GO:0005737);; Cellular Component: cytoskeleton (GO:0005856);; Molecular Function: cytoskeletal protein binding (GO:0008092);; Cellular Component: cytoplasmic side of plasma membrane (GO:0009898);; Molecular Function: sodium chan…	K18027|0|cfa:610692|K18027 tyrosine-protein phosphatase non-receptor type 3 [EC:3.1.3.48] | (RefSeq) PTPN3; protein tyrosine phosphatase, non-receptor type 3	--	[T]	Signal transduction mechanisms	--	Receptor-type tyrosine-protein phosphatase F OS=Bos taurus OX=9913 GN=PTPRF PE=2 SV=1	T	Signal transduction mechanisms	tyrosine-protein phosphatase non-receptor type 3 isoform X4 [Canis lupus familiaris]	molecular function: binding (GO:0005488);; biological process: metabolic process (GO:0008152);; biological process: cellular process (GO:0009987);; molecular function: catalytic activity (GO:0003824);; cellular component: cell (GO:0005623);; cellular component: cell part (GO:0044464);; cellular component: organelle (GO:0043226);; cellular component: membrane (GO:0016020);; cellular component: mem…
ONT.9093.1	2	2	2	5	4	29	2.55785549395387	1.56422186610104	1.48793581640062	4.26802515061861	3.53433696722079	20.543772403338	0.0212840833835239	1.25164237608795	up	--	--	Cellular Component: endoplasmic reticulum membrane (GO:0005789);; Biological Process: phosphatidylserine biosynthetic process (GO:0006659);; Cellular Component: integral component of membrane (GO:0016021);;	K08729|7.01627e-14|phd:102341483|K08729 phosphatidylserine synthase 1 [EC:2.7.8.-] | (RefSeq) PTDSS1; phosphatidylserine synthase 1	Glycerophospholipid metabolism (ko00564)	[I]	Lipid transport and metabolism	--	Phosphatidylserine synthase 1 OS=Bos taurus OX=9913 GN=PTDSS1 PE=2 SV=1	I	Lipid transport and metabolism	PREDICTED: phosphatidylserine synthase 1 [Acinonyx jubatus]	cellular component: cell (GO:0005623);; cellular component: membrane (GO:0016020);; cellular component: organelle (GO:0043226);; cellular component: organelle part (GO:0044422);; cellular component: membrane part (GO:0044425);; cellular component: cell part (GO:0044464);; biological process: metabolic process (GO:0008152);; biological process: cellular process (GO:0009987);; biological process: s…
ONT.1196.1	26	4	3	1	4	4	33.2521214214003	3.12844373220209	2.23190372460094	0.853605030123722	3.53433696722079	2.83362377977076	0.0364128548672051	-1.13980491437964	down	--	--	--	--	--	--	--	--	--	--	--	--	--
rna-XM_022415322.1	40	84	103	44	16	56	51.1571098790774	65.6973183762438	76.6286945446321	37.5586213254437	14.1373478688832	39.6707329167906	0.0366209652935932	-0.93223456489267	down	--	--	Biological Process: regulation of cytokine production (GO:0001817);; Cellular Component: plasma membrane (GO:0005886);; Cellular Component: bicellular tight junction (GO:0005923);; Biological Process: cell adhesion (GO:0007155);; Cellular Component: microtubule cytoskeleton (GO:0015630);; Cellular Component: integral component of membrane (GO:0016021);; Biological Process: viral process (GO:00160…	K06089|1.27253e-177|cfa:478974|K06089 junctional adhesion molecule 1 | (RefSeq) F11R, JAM-A; F11 receptor	Cell adhesion molecules (CAMs) (ko04514);; Tight junction (ko04530);; Leukocyte transendothelial migration (ko04670)	--	--	Immunoglobulin domain;; Immunoglobulin domain;; Immunoglobulin I-set domain;; Immunoglobulin V-set domain;; Immunoglobulin domain;; Immunoglobulin C1-set domain;; CD80-like C2-set immunoglobulin domain	Junctional adhesion molecule A OS=Felis catus OX=9685 GN=F11R PE=1 SV=1	U	Intracellular trafficking, secretion, and vesicular transport	junctional adhesion molecule A [Canis lupus familiaris]	biological process: biological regulation (GO:0065007);; cellular component: cell (GO:0005623);; cellular component: membrane (GO:0016020);; cellular component: cell part (GO:0044464);; cellular component: cell junction (GO:0030054);; biological process: biological adhesion (GO:0022610);; cellular component: organelle (GO:0043226);; cellular component: membrane part (GO:0044425);; biological proc…
ONT.1302.26	0	5	2	7	14	15	0	3.91055466525261	1.48793581640062	5.97523521086605	12.3701793852728	10.6260891741404	0.0207258644518503	1.24802358393322	up	--	--	Molecular Function: cysteine-type endopeptidase inhibitor activity (GO:0004869);; Cellular Component: endoplasmic reticulum (GO:0005783);; Cellular Component: cytosol (GO:0005829);; Biological Process: negative regulation of endopeptidase activity (GO:0010951);; Cellular Component: membrane (GO:0016020);; Biological Process: protein catabolic process (GO:0030163);; Molecular Function: RNA binding…	K04281|2.91346e-40|umr:103672203|K04281 calpastatin | (RefSeq) CAST; calpastatin	--	--	--	--	Calpastatin OS=Sus scrofa OX=9823 GN=CAST PE=1 SV=1	O	Posttranslational modification, protein turnover, chaperones	calpastatin isoform X5 [Canis lupus familiaris]	biological process: biological regulation (GO:0065007);; molecular function: molecular function regulator (GO:0098772);; cellular component: cell (GO:0005623);; cellular component: organelle (GO:0043226);; cellular component: cell part (GO:0044464);; cellular component: membrane (GO:0016020);; biological process: metabolic process (GO:0008152)
ONT.9147.1	13	3	4	1	0	4	16.6260607107001	2.34633279915157	2.97587163280125	0.853605030123722	0	2.83362377977076	0.044622245142271	-1.09942647876777	down	--	--	--	--	--	--	--	--	--	--	--	--	--
rna-XM_014116363.2	274	59	48	499	527	398	350.42620267168	46.1445450499808	35.710459593615	425.948910031737	465.648895431339	281.945566087191	0.0100524280844304	1.2455273146984	up	[T]	Signal transduction mechanisms	--	K12750|6.88493e-113|mcf:102143592|K12750 myosin light chain 4 | (RefSeq) MYL4; myosin light chain 4	Cardiac muscle contraction (ko04260);; Adrenergic signaling in cardiomyocytes (ko04261)	[Z]	Cytoskeleton	EF-hand domain	Myosin light chain 4 OS=Sus scrofa OX=9823 GN=MYL4 PE=1 SV=3	DTZ	Cell cycle control, cell division, chromosome partitioning;; Signal transduction mechanisms;; Cytoskeleton	myosin light chain 4 [Loxodonta africana]	--
rna-XM_005628846.2	6	28	27	8	8	6	7.67356648186161	21.8991061254146	20.0871335214084	6.82884024098977	7.06867393444158	4.25043566965614	0.031628777256591	-1.08763852081271	down	[R]	General function prediction only	Molecular Function: RNA polymerase II regulatory region sequence-specific DNA binding (GO:0000977);; Molecular Function: transcription factor activity, sequence-specific DNA binding (GO:0003700);; Biological Process: regulation of transcription, DNA-templated (GO:0006355);; Molecular Function: metal ion binding (GO:0046872);;	--	--	[R]	General function prediction only	Zinc finger, C2H2 type;; Zinc-finger double domain;; C2H2-type zinc finger;; C2H2-type zinc finger;; Zinc-finger double-stranded RNA-binding;; Zinc ribbon domain;; Zinc-finger of C2H2 type;; Phorbol esters/diacylglycerol binding domain (C1 domain);; LYAR-type C2HC zinc finger	Zinc finger protein 691 OS=Bos taurus OX=9913 GN=ZNF691 PE=2 SV=1	S	Function unknown	zinc finger protein 691 [Canis lupus familiaris]	molecular function: binding (GO:0005488);; biological process: biological regulation (GO:0065007);; molecular function: nucleic acid binding transcription factor activity (GO:0001071)
rna-XM_863604.5	4	511	142	8	35	5	5.11571098790774	399.658686788817	105.643442964444	6.82884024098977	30.9254484631819	3.54202972471345	0.0458301312196851	-1.02451591049548	down	--	--	--	--	--	--	--	Sperm protein associated with nucleus, mapped to X chromosome	--	S	Function unknown	uncharacterized protein LOC612108 [Canis lupus familiaris]	--
rna-XM_022408883.1	6	3	10	52	16	11	7.67356648186161	2.34633279915157	7.43967908200312	44.3874615664335	14.1373478688832	7.79246539436959	0.0140531689335212	1.2730722070622	up	--	--	Biological Process: regulation of myeloid leukocyte differentiation (GO:0002761);; Biological Process: negative regulation of type 2 immune response (GO:0002829);; Molecular Function: signal transducer activity (GO:0004871);; Cellular Component: Golgi apparatus (GO:0005794);; Cellular Component: cell cortex (GO:0005938);; Biological Process: cellular iron ion homeostasis (GO:0006879);; Biological…	--	--	[R]	General function prediction only	Protein of unknown function (DUF2370)	--	U	Intracellular trafficking, secretion, and vesicular transport	NEDD4 family-interacting protein 1 isoform X1 [Canis lupus familiaris]	biological process: biological regulation (GO:0065007);; molecular function: signal transducer activity (GO:0004871);; cellular component: cell (GO:0005623);; cellular component: organelle (GO:0043226);; cellular component: cell part (GO:0044464);; biological process: cellular process (GO:0009987);; biological process: single-organism process (GO:0044699);; biological process: localization (GO:00…
rna-XM_005627190.3	12	21	12	8	1	9	15.3471329637232	16.424329594061	8.92761489840374	6.82884024098977	0.883584241805198	6.37565350448421	0.0459267034022555	-1.02981669661395	down	--	--	Molecular Function: receptor binding (GO:0005102);; Cellular Component: integral component of membrane (GO:0016021);; Biological Process: positive regulation of T cell proliferation (GO:0042102);; Biological Process: negative regulation of T cell receptor signaling pathway (GO:0050860);; Biological Process: positive regulation of interleukin-2 secretion (GO:1900042);;	--	--	--	--	Immunoglobulin V-set domain;; Immunoglobulin domain;; Immunoglobulin I-set domain;; Immunoglobulin domain;; CD80-like C2-set immunoglobulin domain;; Immunoglobulin domain	Butyrophilin subfamily 2 member A2 OS=Pongo abelii OX=9601 GN=BTN2A2 PE=2 SV=1	S	Function unknown	butyrophilin-like protein 2 isoform X1 [Canis lupus familiaris]	molecular function: binding (GO:0005488);; cellular component: membrane (GO:0016020);; cellular component: membrane part (GO:0044425);; biological process: biological regulation (GO:0065007)
ONT.3504.3	62	42	85	26	21	54	79.2935203125699	32.8486591881219	63.2372721970265	22.1937307832168	18.5552690779092	38.2539210269053	0.032944826756604	-0.925106766072157	down	--	--	Cellular Component: nucleosome (GO:0000786);; Molecular Function: DNA binding (GO:0003677);; Cellular Component: nucleus (GO:0005634);; Molecular Function: protein heterodimerization activity (GO:0046982);;	K11253|1.55845e-96|lve:103081391|K11253 histone H3 | (RefSeq) histone H3.3-like	Alcoholism (ko05034);; Transcriptional misregulation in cancer (ko05202);; Systemic lupus erythematosus (ko05322)	[B]	Chromatin structure and dynamics	Core histone H2A/H2B/H3/H4	Histone H3.3 OS=Oryctolagus cuniculus OX=9986 GN=H3F3A PE=2 SV=2	B	Chromatin structure and dynamics	PREDICTED: histone H3.3-like [Lipotes vexillifer]	cellular component: cell (GO:0005623);; cellular component: macromolecular complex (GO:0032991);; cellular component: organelle (GO:0043226);; cellular component: organelle part (GO:0044422);; cellular component: cell part (GO:0044464);; molecular function: binding (GO:0005488)
rna-NM_001115118.1	99	394	470	122	88	135	126.613846950717	308.151707621906	349.664916854147	104.139813675094	77.7554132788574	95.6348025672632	0.00349009101685198	-1.294269048879	down	--	--	--	--	--	--	--	Selenoprotein P, N terminal region;; Selenoprotein P, N terminal region	Selenoprotein P OS=Pongo abelii OX=9601 GN=SELENOP PE=2 SV=2	O	Posttranslational modification, protein turnover, chaperones	selenoprotein P precursor [Canis lupus familiaris]	--
ONT.5828.1	17	6	8	3	0	5	21.7417716986079	4.69266559830313	5.9517432656025	2.56081509037116	0	3.54202972471345	0.019470034340377	-1.26374697772647	down	--	--	--	--	--	--	--	--	--	--	--	--	--
ONT.9452.1	4	6	2	3	12	37	5.11571098790774	4.69266559830313	1.48793581640062	2.56081509037116	10.6030109016624	26.2110199628795	0.0430749372102215	1.08090992787774	up	--	--	--	--	--	--	--	--	--	--	--	--	--
rna-XM_003432852.3	12	13	10	5	1	7	15.3471329637232	10.1674421296568	7.43967908200312	4.26802515061861	0.883584241805198	4.95884161459883	0.0412153245825668	-1.06939669259764	down	[T]	Signal transduction mechanisms	Molecular Function: protein tyrosine phosphatase activity (GO:0004725);; Biological Process: negative regulation of epithelial cell migration (GO:0010633);; Cellular Component: integral component of membrane (GO:0016021);; Biological Process: peptidyl-tyrosine dephosphorylation (GO:0035335);; Molecular Function: identical protein binding (GO:0042802);; Cellular Component: extracellular exosome (G…	K16667|0|cfa:484706|K16667 receptor-type tyrosine-protein phosphatase gamma [EC:3.1.3.48] | (RefSeq) PTPRG; protein tyrosine phosphatase, receptor type G	--	[T]	Signal transduction mechanisms	Protein-tyrosine phosphatase;; Eukaryotic-type carbonic anhydrase;; Fibronectin type III domain	Receptor-type tyrosine-protein phosphatase F OS=Bos taurus OX=9913 GN=PTPRF PE=2 SV=1	T	Signal transduction mechanisms	receptor-type tyrosine-protein phosphatase gamma isoform X1 [Canis lupus familiaris]	biological process: metabolic process (GO:0008152);; biological process: cellular process (GO:0009987);; molecular function: catalytic activity (GO:0003824);; biological process: biological regulation (GO:0065007);; cellular component: membrane (GO:0016020);; cellular component: membrane part (GO:0044425);; molecular function: binding (GO:0005488);; cellular component: extracellular region (GO:00…
rna-XM_005639264.3	102	1138	1381	198	223	227	130.450630191647	890.042241811494	1027.41968122463	169.013795964497	197.039285922559	160.808149501991	0.00168953570567192	-1.53605316791063	down	[J]	Translation, ribosomal structure and biogenesis	Molecular Function: RNA binding (GO:0003723);; Molecular Function: structural constituent of ribosome (GO:0003735);; Cellular Component: nucleolus (GO:0005730);; Biological Process: translation (GO:0006412);; Cellular Component: cytosolic large ribosomal subunit (GO:0022625);; Biological Process: ribosome biogenesis (GO:0042254);; Cellular Component: extracellular exosome (GO:0070062);;	K02915|2.61245e-66|umr:103661731|K02915 large subunit ribosomal protein L34e | (RefSeq) RPL34; ribosomal protein L34	Ribosome (ko03010)	[J]	Translation, ribosomal structure and biogenesis	Ribosomal protein L34e	60S ribosomal protein L34 OS=Sus scrofa OX=9823 GN=RPL34 PE=1 SV=3	J	Translation, ribosomal structure and biogenesis	60S ribosomal protein L34-like protein, partial [Ovis aries]	molecular function: binding (GO:0005488);; molecular function: structural molecule activity (GO:0005198);; cellular component: cell (GO:0005623);; cellular component: organelle (GO:0043226);; cellular component: organelle part (GO:0044422);; cellular component: cell part (GO:0044464);; biological process: metabolic process (GO:0008152);; biological process: cellular process (GO:0009987);; cellula…
rna-XM_540131.6	29	95	234	327	437	249	37.0889046623311	74.3005386397996	174.088490518873	279.128844850457	386.126313668871	176.39308029073	0.0256654035944407	1.06534053745473	up	--	--	--	--	--	--	--	Uncharacterised protein family (UPF0184)	UPF0184 protein C9orf16 homolog OS=Bos taurus OX=9913 PE=3 SV=1	S	Function unknown	UPF0184 protein C9orf16 homolog [Canis lupus familiaris]	--
rna-XM_022427988.1	0	0	0	3	4	5	0	0	0	2.56081509037116	3.53433696722079	3.54202972471345	0.0179070142924764	1.22697722896631	up	[T]	Signal transduction mechanisms	Molecular Function: magnesium ion binding (GO:0000287);; Molecular Function: protein serine/threonine kinase activity (GO:0004674);; Molecular Function: ATP binding (GO:0005524);; Cellular Component: cytoplasm (GO:0005737);; Biological Process: cytoskeleton organization (GO:0007010);; Molecular Function: microtubule binding (GO:0008017);; Cellular Component: microtubule cytoskeleton (GO:0015630);…	K08789|0|cfa:482513|K08789 microtubule-associated serine/threonine kinase [EC:2.7.11.1] | (RefSeq) MAST2; microtubule associated serine/threonine kinase 2	--	[TR]	Signal transduction mechanisms;; General function prediction only	Domain of unknown function (DUF1908);; Protein kinase domain;; Protein tyrosine kinase;; PDZ domain (Also known as DHR or GLGF);; PDZ domain	cAMP-dependent protein kinase catalytic subunit beta OS=Sus scrofa OX=9823 GN=PRKACB PE=1 SV=3	T	Signal transduction mechanisms	microtubule-associated serine/threonine-protein kinase 2 isoform X4 [Canis lupus familiaris]	molecular function: binding (GO:0005488);; biological process: metabolic process (GO:0008152);; biological process: cellular process (GO:0009987);; molecular function: catalytic activity (GO:0003824);; cellular component: cell (GO:0005623);; cellular component: cell part (GO:0044464);; biological process: cellular component organization or biogenesis (GO:0071840);; cellular component: organelle (…
ONT.3572.2	14	10	12	4	5	5	17.9049884576771	7.82110933050522	8.92761489840374	3.41442012049489	4.41792120902599	3.54202972471345	0.0462117877797054	-1.02650432049431	down	--	--	Cellular Component: nuclear chromatin (GO:0000790);; Molecular Function: RNA polymerase II core promoter proximal region sequence-specific DNA binding (GO:0000978);; Molecular Function: transcriptional activator activity, RNA polymerase II core promoter proximal region sequence-specific binding (GO:0001077);; Molecular Function: RNA polymerase II repressing transcription factor binding (GO:000110…	K04692|0|aml:100469938|K04692 signal transducer and activator of transcription 3 | (RefSeq) STAT3; signal transducer and activator of transcription 3	EGFR tyrosine kinase inhibitor resistance (ko01521);; Chemokine signaling pathway (ko04062);; HIF-1 signaling pathway (ko04066);; FoxO signaling pathway (ko04068);; Signaling pathways regulating pluripotency of stem cells (ko04550);; Jak-STAT signaling pathway (ko04630);; Prolactin signaling pathway (ko04917);; Adipocytokine signaling pathway (ko04920);; Insulin resistance (ko04931);; AGE-RAGE si…	[KT]	Transcription;; Signal transduction mechanisms	STAT protein, DNA binding domain;; STAT protein, all-alpha domain;; SH2 domain;; STAT protein, protein interaction domain;; STAT protein, all-alpha domain	Signal transducer and activator of transcription 3 OS=Sus scrofa OX=9823 GN=STAT3 PE=1 SV=1	K	Transcription	signal transducer and activator of transcription 3 isoform X2 [Canis lupus familiaris]	cellular component: cell (GO:0005623);; cellular component: membrane-enclosed lumen (GO:0031974);; cellular component: organelle (GO:0043226);; cellular component: organelle part (GO:0044422);; cellular component: cell part (GO:0044464);; molecular function: binding (GO:0005488);; biological process: metabolic process (GO:0008152);; biological process: cellular process (GO:0009987);; biological p…
rna-XM_005620024.3	6	6	6	0	2	1	7.67356648186161	4.69266559830313	4.46380744920187	0	1.7671684836104	0.70840594494269	0.0232811620640845	-1.2420921265236	down	--	--	Biological Process: cellular response to DNA damage stimulus (GO:0006974);; Biological Process: regulation of G2/M transition of mitotic cell cycle (GO:0010389);; Molecular Function: telomerase inhibitor activity (GO:0010521);; Biological Process: multicellular organism growth (GO:0035264);; Biological Process: positive regulation of DNA replication (GO:0045740);; Biological Process: positive reg…	--	--	--	--	CST, telomere maintenance, complex subunit CTC1	CST complex subunit CTC1 OS=Pongo abelii OX=9601 GN=CTC1 PE=2 SV=1	S	Function unknown	CST complex subunit CTC1 isoform X1 [Canis lupus familiaris]	biological process: cellular process (GO:0009987);; biological process: response to stimulus (GO:0050896);; biological process: biological regulation (GO:0065007);; molecular function: molecular function regulator (GO:0098772);; biological process: multicellular organismal process (GO:0032501);; biological process: developmental process (GO:0032502);; biological process: growth (GO:0040007);; bio…
ONT.10427.1	3	0	0	10	10	3	3.8367832409308	0	0	8.53605030123721	8.83584241805198	2.12521783482807	0.0266240606772005	1.21261298944993	up	--	--	--	--	--	--	--	Domain of unknown function (DUF4939);; CAAX box cerebral protein 1	Retrotransposon Gag-like protein 8 OS=Bos taurus OX=9913 GN=RTL8A PE=3 SV=1	S	Function unknown	uncharacterized protein LOC100683463 [Canis lupus familiaris]	--
ONT.5089.1	21	14	5	1	3	8	26.8574826865156	10.9495530627073	3.71983954100156	0.853605030123722	2.65075272541559	5.66724755954152	0.0206270198175951	-1.23246307283461	down	--	--	--	--	--	--	--	--	--	--	--	--	--
ONT.6245.1	3	1	0	5	3	20	3.8367832409308	0.782110933050522	0	4.26802515061861	2.65075272541559	14.1681188988538	0.0352326017676384	1.15299716384043	up	--	--	--	--	--	--	--	--	--	--	--	--	--
ONT.9175.1	2	0	2	14	8	9	2.55785549395387	0	1.48793581640062	11.9504704217321	7.06867393444158	6.37565350448421	0.00777424471257551	1.44797058007204	up	--	--	--	--	--	--	--	--	--	--	--	--	--
ONT.4630.1	5	10	10	1	2	3	6.39463873488467	7.82110933050522	7.43967908200312	0.853605030123722	1.7671684836104	2.12521783482807	0.0217079916575663	-1.24379143522955	down	--	--	--	--	--	--	--	--	--	--	--	--	--
ONT.10194.2	29	63	70	56	179	243	37.0889046623311	49.2729887821829	52.0777535740218	47.8018816869284	158.16157928313	172.142644621074	0.0184417299554826	1.06535849206264	up	--	--	Molecular Function: structural molecule activity (GO:0005198);; Cellular Component: intermediate filament (GO:0005882);; Cellular Component: fascia adherens (GO:0005916);; Molecular Function: cytoskeletal protein binding (GO:0008092);; Cellular Component: Z disc (GO:0030018);; Cellular Component: neuromuscular junction (GO:0031594);; Cellular Component: sarcolemma (GO:0042383);; Molecular Functio…	K07610|0|cfa:497091|K07610 desmin | (RefSeq) DES; desmin	Hypertrophic cardiomyopathy (HCM) (ko05410);; Arrhythmogenic right ventricular cardiomyopathy (ARVC) (ko05412);; Dilated cardiomyopathy (ko05414)	--	--	Intermediate filament protein	Desmin OS=Canis lupus familiaris OX=9615 GN=DES PE=3 SV=3	Z	Cytoskeleton	desmin [Canis lupus familiaris]	molecular function: structural molecule activity (GO:0005198);; cellular component: cell (GO:0005623);; cellular component: organelle (GO:0043226);; cellular component: organelle part (GO:0044422);; cellular component: cell part (GO:0044464);; cellular component: supramolecular complex (GO:0099080);; cellular component: cell junction (GO:0030054);; molecular function: binding (GO:0005488);; cellu…
ONT.1821.1	65	9	19	20	2	8	83.1303035535008	7.0389983974547	14.1353902558059	17.0721006024744	1.7671684836104	5.66724755954152	0.0274131263641042	-1.16440542520777	down	--	--	--	--	--	--	--	--	--	--	--	--	--
rna-XM_005629873.3	7	6	7	0	1	1	8.95249422883854	4.69266559830313	5.20777535740218	0	0.883584241805198	0.70840594494269	0.00564489950467737	-1.51533217791303	down	--	--	Cellular Component: endoplasmic reticulum membrane (GO:0005789);; Cellular Component: plasma membrane (GO:0005886);; Molecular Function: cholesterol binding (GO:0015485);; Cellular Component: integral component of membrane (GO:0016021);; Biological Process: ubiquitin-dependent ERAD pathway (GO:0030433);; Molecular Function: ubiquitin protein ligase binding (GO:0031625);; Biological Process: SREBP…	--	--	[R]	General function prediction only	SPFH domain / Band 7 family	Erlin-2 OS=Pongo abelii OX=9601 GN=ERLIN2 PE=2 SV=1	O	Posttranslational modification, protein turnover, chaperones	erlin-2 isoform X1 [Canis lupus familiaris]	cellular component: cell (GO:0005623);; cellular component: membrane (GO:0016020);; cellular component: organelle (GO:0043226);; cellular component: organelle part (GO:0044422);; cellular component: membrane part (GO:0044425);; cellular component: cell part (GO:0044464);; molecular function: binding (GO:0005488);; biological process: metabolic process (GO:0008152);; biological process: cellular p…
ONT.2196.3	9	12	5	0	1	4	11.5103497227924	9.38533119660626	3.71983954100156	0	0.883584241805198	2.83362377977076	0.0118276009942211	-1.37329719090266	down	--	--	--	--	--	--	--	--	--	--	--	--	--
ONT.3658.1	9	9	2	2	1	0	11.5103497227924	7.0389983974547	1.48793581640062	1.70721006024744	0.883584241805198	0	0.0202655647781822	-1.2704923134737	down	--	--	--	--	--	--	--	--	--	--	--	--	--
rna-XM_014109468.1	205	94	213	1053	698	439	262.180188130272	73.5184277067491	158.465164446666	898.846096720279	616.741800780028	310.990209829841	0.000379748985971637	1.56917894349447	up	--	--	Biological Process: in utero embryonic development (GO:0001701);; Cellular Component: stress fiber (GO:0001725);; Biological Process: positive regulation of heart rate by epinephrine (GO:0003065);; Molecular Function: actin binding (GO:0003779);; Biological Process: regulation of cell shape (GO:0008360);; Cellular Component: myofibril (GO:0030016);; Cellular Component: filamentous actin (GO:00319…	K10373|2.13619e-145|ngi:103750083|K10373 tropomyosin 1 | (RefSeq) Tpm1; tropomyosin 1 (alpha)	Cardiac muscle contraction (ko04260);; Adrenergic signaling in cardiomyocytes (ko04261);; MicroRNAs in cancer (ko05206);; Hypertrophic cardiomyopathy (HCM) (ko05410);; Dilated cardiomyopathy (ko05414)	[Z]	Cytoskeleton	Tropomyosin;; Tropomyosin like;; C-terminal leucine zipper domain of cyclic nucleotide-gated channels	Tropomyosin alpha-1 chain OS=Oryctolagus cuniculus OX=9986 GN=TPM1 PE=1 SV=1	Z	Cytoskeleton	tropomyosin alpha-1 chain isoform X1 [Canis lupus familiaris]	biological process: multicellular organismal process (GO:0032501);; biological process: developmental process (GO:0032502);; biological process: single-organism process (GO:0044699);; cellular component: cell (GO:0005623);; cellular component: organelle (GO:0043226);; cellular component: organelle part (GO:0044422);; cellular component: cell part (GO:0044464);; biological process: biological regu…
rna-XM_005617785.3	0	3	3	2	27	31	0	2.34633279915157	2.23190372460094	1.70721006024744	23.8567745287403	21.9605842932234	0.00200066355539342	1.6760108637052	up	--	--	--	--	--	--	--	Arginine/Serine-Rich protein 1	Arginine/serine-rich protein 1 OS=Macaca fascicularis OX=9541 GN=RSRP1 PE=2 SV=1	S	Function unknown	LOW QUALITY PROTEIN: arginine/serine-rich protein 1 [Canis lupus familiaris]	--
rna-XM_003432250.4	0	0	2	4	5	7	0	0	1.48793581640062	3.41442012049489	4.41792120902599	4.95884161459883	0.0466545122186188	1.07791174448155	up	--	--	--	--	--	--	--	Putative WW-binding domain and destruction box	Protein AF1q OS=Bos taurus OX=9913 GN=MLLT11 PE=3 SV=1	K	Transcription	protein AF1q [Canis lupus familiaris]	--
rna-XM_005642248.3	13	9	18	2	3	4	16.6260607107001	7.0389983974547	13.3914223476056	1.70721006024744	2.65075272541559	2.83362377977076	0.00464864001231421	-1.48142274269975	down	[R]	General function prediction only	Molecular Function: serine-type endopeptidase inhibitor activity (GO:0004867);; Cellular Component: cytoplasm (GO:0005737);; Cellular Component: plasma membrane (GO:0005886);; Biological Process: acute-phase response (GO:0006953);; Biological Process: negative regulation of endopeptidase activity (GO:0010951);; Biological Process: hyaluronan metabolic process (GO:0030212);; Biological Process: re…	--	--	--	--	Vault protein inter-alpha-trypsin domain;; von Willebrand factor type A domain;; von Willebrand factor type A domain;; von Willebrand factor type A domain;; Inter-alpha-trypsin inhibitor heavy chain C-terminus	Inter-alpha-trypsin inhibitor heavy chain H4 OS=Sus scrofa OX=9823 GN=ITIH4 PE=1 SV=1	S	Function unknown	inter-alpha-trypsin inhibitor heavy chain H4 isoform X1 [Canis lupus familiaris]	biological process: biological regulation (GO:0065007);; molecular function: molecular function regulator (GO:0098772);; cellular component: cell (GO:0005623);; cellular component: cell part (GO:0044464);; cellular component: membrane (GO:0016020);; biological process: response to stimulus (GO:0050896);; biological process: metabolic process (GO:0008152);; biological process: cellular process (GO…
rna-XM_005620176.3	60	48	43	67	127	173	76.7356648186161	37.5413247864251	31.9906200526134	57.1915370182893	112.21519870926	122.554228475085	0.0382983065553443	0.869147914126859	up	--	--	Cellular Component: cytoplasm (GO:0005737);; Cellular Component: focal adhesion (GO:0005925);; Cellular Component: actin cytoskeleton (GO:0015629);;	--	--	[Z]	Cytoskeleton	PH domain	--	S	Function unknown	myosin phosphatase Rho-interacting protein [Canis lupus familiaris]	cellular component: cell (GO:0005623);; cellular component: cell part (GO:0044464);; cellular component: cell junction (GO:0030054);; cellular component: organelle (GO:0043226)
ONT.1661.1	14	5	1	1	0	2	17.9049884576771	3.91055466525261	0.743967908200312	0.853605030123722	0	1.41681188988538	0.0196197915540336	-1.27362904507402	down	--	--	--	--	--	--	--	--	--	--	--	--	--
ONT.5075.1	22	17	15	3	4	3	28.1364104334926	13.2958858618589	11.1595186230047	2.56081509037116	3.53433696722079	2.12521783482807	0.000677440071083816	-1.73312215385099	down	--	--	--	--	--	--	--	--	--	--	--	--	--
ONT.6305.1	22	11	9	1	2	4	28.1364104334926	8.60322026355574	6.69571117380281	0.853605030123722	1.7671684836104	2.83362377977076	0.00139563626729658	-1.69651393981895	down	--	--	Biological Process: spliceosomal complex assembly (GO:0000245);; Biological Process: spliceosomal snRNP assembly (GO:0000387);; Molecular Function: transcription factor activity, sequence-specific DNA binding (GO:0003700);; Molecular Function: G-protein coupled receptor activity (GO:0004930);; Molecular Function: olfactory receptor activity (GO:0004984);; Cellular Component: spliceosomal complex …	--	--	--	--	--	--	O	Posttranslational modification, protein turnover, chaperones	tripartite motif-containing protein 44 isoform X3 [Canis lupus familiaris]	biological process: cellular process (GO:0009987);; biological process: cellular component organization or biogenesis (GO:0071840);; biological process: biological regulation (GO:0065007);; molecular function: nucleic acid binding transcription factor activity (GO:0001071);; biological process: signaling (GO:0023052);; biological process: single-organism process (GO:0044699);; biological process:…
rna-XM_003640272.4	0	0	0	6	3	2	0	0	0	5.12163018074233	2.65075272541559	1.41681188988538	0.0230602519907361	1.16494095556833	up	--	--	--	K15902|6.10983e-53|cfa:100856548|K15902 EKC/KEOPS complex subunit PCC1/LAGE3 | (RefSeq) EKC/KEOPS complex subunit LAGE3-like	--	--	--	Transcription factor Pcc1	--	S	Function unknown	EKC/KEOPS complex subunit LAGE3 [Canis lupus familiaris]	--
rna-XM_531894.6	1	4	7	0	0	1	1.27892774697693	3.12844373220209	5.20777535740218	0	0	0.70840594494269	0.0317742926954204	-1.13278826113088	down	[IQ]	Lipid transport and metabolism;; Secondary metabolites biosynthesis, transport and catabolism	Biological Process: long-chain fatty acid metabolic process (GO:0001676);; Molecular Function: long-chain fatty acid-CoA ligase activity (GO:0004467);; Biological Process: fatty acid transport (GO:0015908);; Cellular Component: integral component of membrane (GO:0016021);; Molecular Function: very long-chain fatty acid-CoA ligase activity (GO:0031957);;	K08749|0|aml:100464569|K08749 solute carrier family 27 (fatty acid transporter), member 6 | (RefSeq) SLC27A6; solute carrier family 27 member 6	PPAR signaling pathway (ko03320);; Insulin resistance (ko04931)	[I]	Lipid transport and metabolism	AMP-binding enzyme;; AMP-binding enzyme C-terminal domain	Long-chain fatty acid transport protein 1 OS=Bos taurus OX=9913 GN=SLC27A1 PE=2 SV=1	I	Lipid transport and metabolism	long-chain fatty acid transport protein 6 isoform X1 [Canis lupus familiaris]	biological process: metabolic process (GO:0008152);; biological process: cellular process (GO:0009987);; biological process: single-organism process (GO:0044699);; molecular function: catalytic activity (GO:0003824);; biological process: localization (GO:0051179);; cellular component: membrane (GO:0016020);; cellular component: membrane part (GO:0044425)
rna-XM_005642250.3	69	100	166	35	15	26	88.2460145414085	78.2110933050522	123.498672761252	29.8761760543303	13.253763627078	18.4185545685099	2.78980426226977e-05	-1.83392748699363	down	--	--	Biological Process: chondrocyte differentiation (GO:0002062);; Cellular Component: nucleus (GO:0005634);; Cellular Component: integral component of membrane (GO:0016021);; Biological Process: chondrocyte proliferation (GO:0035988);; Biological Process: tissue regeneration (GO:0042246);;	--	--	--	--	Musculoskeletal, temporally activated-embryonic nuclear protein 1	Musculoskeletal embryonic nuclear protein 1 OS=Bos taurus OX=9913 GN=MUSTN1 PE=3 SV=1	S	Function unknown	musculoskeletal embryonic nuclear protein 1 [Canis lupus familiaris]	biological process: cellular process (GO:0009987);; biological process: developmental process (GO:0032502);; biological process: single-organism process (GO:0044699);; cellular component: cell (GO:0005623);; cellular component: organelle (GO:0043226);; cellular component: cell part (GO:0044464);; cellular component: membrane (GO:0016020);; cellular component: membrane part (GO:0044425);; biologic…
ONT.5520.1	3	1	1	4	7	16	3.8367832409308	0.782110933050522	0.743967908200312	3.41442012049489	6.18508969263639	11.334495119083	0.0405024320597399	1.11776950797878	up	--	--	--	--	--	--	--	--	--	--	--	--	--
ONT.1029.2	12	30	43	18	5	13	15.3471329637232	23.4633279915157	31.9906200526134	15.364890542227	4.41792120902599	9.20927728425497	0.0391835758068094	-1.01065681474039	down	[O]	Posttranslational modification, protein turnover, chaperones	Molecular Function: protease binding (GO:0002020);; Molecular Function: ATP-dependent peptidase activity (GO:0004176);; Molecular Function: serine-type endopeptidase activity (GO:0004252);; Molecular Function: receptor binding (GO:0005102);; Molecular Function: ATP binding (GO:0005524);; Cellular Component: nucleus (GO:0005634);; Cellular Component: peroxisomal matrix (GO:0005782);; Biological Pr…	K01338|2.03772e-168|ssc:100625487|K01338 ATP-dependent Lon protease [EC:3.4.21.53] | (RefSeq) lon protease homolog 2, peroxisomal-like	--	[O]	Posttranslational modification, protein turnover, chaperones	--	Lon protease homolog 2, peroxisomal OS=Pongo abelii OX=9601 GN=LONP2 PE=2 SV=1	O	Posttranslational modification, protein turnover, chaperones	PREDICTED: lon protease homolog 2, peroxisomal-like [Manis javanica]	molecular function: binding (GO:0005488);; biological process: metabolic process (GO:0008152);; molecular function: catalytic activity (GO:0003824);; cellular component: cell (GO:0005623);; cellular component: organelle (GO:0043226);; cellular component: cell part (GO:0044464);; cellular component: membrane-enclosed lumen (GO:0031974);; cellular component: organelle part (GO:0044422);; biological…
rna-XM_534895.6	10	111	80	1	3	34	12.7892774697693	86.8143135686079	59.517432656025	0.853605030123722	2.65075272541559	24.0858021280515	0.00207239725856292	-1.64527786101674	down	--	--	--	--	--	--	--	Microfibril-associated glycoprotein (MAGP)	Microfibrillar-associated protein 5 OS=Bos taurus OX=9913 GN=MFAP5 PE=1 SV=1	S	Function unknown	microfibrillar-associated protein 5 isoform X1 [Canis lupus familiaris]	--
rna-XM_005621202.3	16	17	15	3	3	12	20.462843951631	13.2958858618589	11.1595186230047	2.56081509037116	2.65075272541559	8.50087133931228	0.023195969158562	-1.15292148263091	down	--	--	Molecular Function: G-protein coupled receptor activity (GO:0004930);; Biological Process: G-protein coupled receptor signaling pathway (GO:0007186);; Cellular Component: integral component of membrane (GO:0016021);;	K08431|0|cfa:491603|K08431 G protein-coupled receptor 146 | (RefSeq) GPR146; G protein-coupled receptor 146	--	--	--	7 transmembrane receptor (rhodopsin family)	G-protein coupled estrogen receptor 1 OS=Macaca mulatta OX=9544 GN=GPER1 PE=1 SV=1	U	Intracellular trafficking, secretion, and vesicular transport	probable G-protein coupled receptor 146 [Canis lupus familiaris]	biological process: cellular process (GO:0009987);; biological process: signaling (GO:0023052);; biological process: single-organism process (GO:0044699);; biological process: response to stimulus (GO:0050896);; biological process: biological regulation (GO:0065007);; molecular function: signal transducer activity (GO:0004871);; molecular function: molecular transducer activity (GO:0060089);; cel…
rna-XM_014110632.2	17	12	7	22	33	45	21.7417716986079	9.38533119660626	5.20777535740218	18.7793106627219	29.1582799795715	31.878267522421	0.0444069923699631	0.944021488346387	up	--	--	Biological Process: mitochondrial calcium ion transmembrane transport (GO:0006851);; Cellular Component: integral component of mitochondrial inner membrane (GO:0031305);; Biological Process: positive regulation of mitochondrial calcium ion concentration (GO:0051561);; Biological Process: calcium ion import (GO:0070509);;	--	--	[S]	Function unknown	Protein of unknown function (DUF1640)	--	S	Function unknown	mitochondrial calcium uniporter regulator 1 [Enhydra lutris kenyoni]	biological process: localization (GO:0051179);; cellular component: cell (GO:0005623);; cellular component: membrane (GO:0016020);; cellular component: organelle (GO:0043226);; cellular component: organelle part (GO:0044422);; cellular component: membrane part (GO:0044425);; cellular component: cell part (GO:0044464);; biological process: cellular process (GO:0009987);; biological process: single…
ONT.5797.1	0	0	0	2	2	7	0	0	0	1.70721006024744	1.7671684836104	4.95884161459883	0.03138988684306	1.0873372012085	up	--	--	--	--	--	--	--	--	--	--	--	--	--
ONT.3672.1	12	8	8	2	3	4	15.3471329637232	6.25688746440418	5.9517432656025	1.70721006024744	2.65075272541559	2.83362377977076	0.0362213339201048	-1.11618290748419	down	--	--	--	--	--	--	--	--	--	--	--	--	--
rna-NM_001010997.3	62	337	239	128	75	100	79.2935203125699	263.571384438026	177.808330059875	109.261443855836	66.2688181353898	70.840594494269	0.0398005206122341	-0.936273671888791	down	--	--	Cellular Component: Golgi membrane (GO:0000139);; Biological Process: negative regulation of endothelial cell proliferation (GO:0001937);; Biological Process: positive regulation of endothelial cell proliferation (GO:0001938);; Cellular Component: acrosomal membrane (GO:0002080);; Cellular Component: nucleus (GO:0005634);; Cellular Component: integral component of plasma membrane (GO:0005887);; C…	K12958|1.30694e-94|cfa:475294|K12958 caveolin 2 | (RefSeq) CAV2, CAV-2; caveolin 2	Endocytosis (ko04144);; Focal adhesion (ko04510);; Bacterial invasion of epithelial cells (ko05100);; Proteoglycans in cancer (ko05205)	--	--	Caveolin	Caveolin-2 OS=Canis lupus familiaris OX=9615 GN=CAV2 PE=1 SV=2	D	Cell cycle control, cell division, chromosome partitioning	caveolin-2 [Canis lupus familiaris]	cellular component: cell (GO:0005623);; cellular component: membrane (GO:0016020);; cellular component: organelle (GO:0043226);; cellular component: organelle part (GO:0044422);; cellular component: cell part (GO:0044464);; biological process: biological regulation (GO:0065007);; cellular component: membrane part (GO:0044425);; cellular component: cell junction (GO:0030054);; biological process: …
rna-XM_005641256.3	16	51	47	21	15	14	20.462843951631	39.8876575855766	34.9664916854147	17.9257056325982	13.253763627078	9.91768322919766	0.0336374987386189	-0.993997988754444	down	[L]	Replication, recombination and repair	Molecular Function: DNA binding (GO:0003677);; Molecular Function: GTPase activity (GO:0003924);; Molecular Function: ATP-dependent DNA helicase activity (GO:0004003);; Molecular Function: ATP-dependent RNA helicase activity (GO:0004004);; Molecular Function: ATP binding (GO:0005524);; Cellular Component: nucleus (GO:0005634);; Cellular Component: eukaryotic translation initiation factor 3 comple…	K11594|0|pps:100970420|K11594 ATP-dependent RNA helicase DDX3X [EC:3.6.4.13] | (RefSeq) DDX3X; DEAD-box helicase 3, X-linked	RIG-I-like receptor signaling pathway (ko04622);; Hepatitis B (ko05161);; Viral carcinogenesis (ko05203)	[A]	RNA processing and modification	DEAD/DEAH box helicase;; Helicase conserved C-terminal domain	ATP-dependent RNA helicase DDX3Y OS=Pongo abelii OX=9601 GN=DDX3Y PE=2 SV=1	L	Replication, recombination and repair	ATP-dependent RNA helicase DDX3X, partial [Bos mutus]	molecular function: binding (GO:0005488);; molecular function: catalytic activity (GO:0003824);; biological process: cellular process (GO:0009987);; biological process: cellular component organization or biogenesis (GO:0071840);; cellular component: cell (GO:0005623);; cellular component: organelle (GO:0043226);; cellular component: cell part (GO:0044464);; cellular component: macromolecular comp…
rna-XM_538032.6	24	44	29	14	15	16	30.6942659274464	34.412881054223	21.575069337809	11.9504704217321	13.253763627078	11.334495119083	0.0284765810466156	-0.991405136564512	down	--	--	Cellular Component: integral component of membrane (GO:0016021);;	K20392|1.18468e-64|cfa:480912|K20392 PRA1 family protein 2 | (RefSeq) PRAF2; PRA1 domain family member 2	--	[ET]	Amino acid transport and metabolism;; Signal transduction mechanisms	PRA1 family protein	PRA1 family protein 2 OS=Macaca fascicularis OX=9541 GN=PRAF2 PE=2 SV=1	U	Intracellular trafficking, secretion, and vesicular transport	PREDICTED: PRA1 family protein 2 [Ceratotherium simum simum]	cellular component: membrane (GO:0016020);; cellular component: membrane part (GO:0044425)
rna-XM_014109471.2	1	1	1	3	13	8	1.27892774697693	0.782110933050522	0.743967908200312	2.56081509037116	11.4865951434676	5.66724755954152	0.0156347685630232	1.32352225486758	up	--	--	Biological Process: in utero embryonic development (GO:0001701);; Biological Process: establishment of planar polarity (GO:0001736);; Biological Process: kidney development (GO:0001822);; Biological Process: liver development (GO:0001889);; Cellular Component: cytoplasm (GO:0005737);; Cellular Component: centrosome (GO:0005813);; Cellular Component: cell-cell junction (GO:0005911);; Cellular Comp…	K16550|0|cfa:487278|K16550 protein fantom | (RefSeq) RPGRIP1L; RPGRIP1 like	--	--	--	First C2 domain of RPGR-interacting protein 1;; C2 domain	X-linked retinitis pigmentosa GTPase regulator-interacting protein 1 OS=Bos taurus OX=9913 GN=RPGRIP1 PE=1 SV=1	S	Function unknown	protein fantom [Canis lupus familiaris]	biological process: multicellular organismal process (GO:0032501);; biological process: developmental process (GO:0032502);; biological process: single-organism process (GO:0044699);; cellular component: cell (GO:0005623);; cellular component: cell part (GO:0044464);; cellular component: organelle (GO:0043226);; cellular component: organelle part (GO:0044422);; cellular component: cell junction (…
ONT.4306.1	22	12	3	6	2	1	28.1364104334926	9.38533119660626	2.23190372460094	5.12163018074233	1.7671684836104	0.70840594494269	0.0227232030285753	-1.23257030458236	down	--	--	--	--	--	--	--	--	--	--	--	--	--
ONT.1660.1	17	7	10	3	1	3	21.7417716986079	5.47477653135365	7.43967908200312	2.56081509037116	0.883584241805198	2.12521783482807	0.0059873950780511	-1.46991572631079	down	--	--	Biological Process: protein targeting to Golgi (GO:0000042);; Biological Process: spliceosomal complex assembly (GO:0000245);; Biological Process: spliceosomal snRNP assembly (GO:0000387);; Cellular Component: spindle pole (GO:0000922);; Cellular Component: acrosomal membrane (GO:0002080);; Biological Process: ventricular septum development (GO:0003281);; Molecular Function: transcription factor …	--	--	--	--	--	--	S	Function unknown	zinc finger protein 624 isoform X1 [Canis lupus familiaris]	biological process: localization (GO:0051179);; biological process: cellular process (GO:0009987);; biological process: cellular component organization or biogenesis (GO:0071840);; cellular component: cell (GO:0005623);; cellular component: organelle (GO:0043226);; cellular component: organelle part (GO:0044422);; cellular component: cell part (GO:0044464);; cellular component: membrane (GO:00160…
rna-NM_001003281.2	2	3	0	8	4	27	2.55785549395387	2.34633279915157	0	6.82884024098977	3.53433696722079	19.1269605134526	0.011446572413775	1.3772498682156	up	--	--	--	K04304|0|cfa:403964|K04304 C-X-C chemokine receptor type 7 | (RefSeq) ACKR3, CMKOR1, CXCR7, RDC1; atypical chemokine receptor 3	Cytokine-cytokine receptor interaction (ko04060)	[R]	General function prediction only	7 transmembrane receptor (rhodopsin family)	Atypical chemokine receptor 3 OS=Canis lupus familiaris OX=9615 GN=ACKR3 PE=2 SV=1	U	Intracellular trafficking, secretion, and vesicular transport	atypical chemokine receptor 3 [Canis lupus familiaris]	--
ONT.8952.10	3	0	0	2	3	22	3.8367832409308	0	0	1.70721006024744	2.65075272541559	15.5849307887392	0.0397964050756602	1.11926562369879	up	--	--	Cellular Component: stress fiber (GO:0001725);; Molecular Function: actin binding (GO:0003779);; Biological Process: cytoskeleton organization (GO:0007010);; Molecular Function: zinc ion binding (GO:0008270);; Cellular Component: lamellipodium (GO:0030027);; Biological Process: lamellipodium assembly (GO:0030032);;	K07520|1.28265e-59|cfa:477828|K07520 actin-binding LIM protein | (RefSeq) ABLIM1; actin binding LIM protein 1	Axon guidance (ko04360)	[TZ]	Signal transduction mechanisms;; Cytoskeleton	--	Dematin OS=Bos taurus OX=9913 GN=DMTN PE=2 SV=1	S	Function unknown	hypothetical protein PANDA_001402, partial [Ailuropoda melanoleuca]	cellular component: cell (GO:0005623);; cellular component: organelle (GO:0043226);; cellular component: organelle part (GO:0044422);; cellular component: cell part (GO:0044464);; molecular function: binding (GO:0005488);; biological process: cellular process (GO:0009987);; biological process: cellular component organization or biogenesis (GO:0071840);; biological process: single-organism process…
rna-XM_022411072.1	10	15	25	6	6	8	12.7892774697693	11.7316639957578	18.5991977050078	5.12163018074233	5.30150545083119	5.66724755954152	0.0359636868028107	-1.04705713282499	down	[E]	Amino acid transport and metabolism	Molecular Function: carboxypeptidase activity (GO:0004180);; Cellular Component: nucleoplasm (GO:0005654);; Cellular Component: cytoplasm (GO:0005737);; Biological Process: proteolysis (GO:0006508);; Molecular Function: metallopeptidase activity (GO:0008237);; Molecular Function: tripeptidase activity (GO:0034701);; Molecular Function: metal ion binding (GO:0046872);; Cellular Component: extracel…	K08660|0|cfa:476166|K08660 cytosolic nonspecific dipeptidase [EC:3.4.13.18] | (RefSeq) CNDP2; CNDP dipeptidase 2 (metallopeptidase M20 family)	Arginine and proline metabolism (ko00330);; Histidine metabolism (ko00340);; beta-Alanine metabolism (ko00410)	[E]	Amino acid transport and metabolism	Peptidase family M20/M25/M40;; Peptidase dimerisation domain	Cytosolic non-specific dipeptidase OS=Bos taurus OX=9913 GN=CNDP2 PE=2 SV=1	E	Amino acid transport and metabolism	cytosolic non-specific dipeptidase [Canis lupus familiaris]	biological process: metabolic process (GO:0008152);; molecular function: catalytic activity (GO:0003824);; cellular component: cell (GO:0005623);; cellular component: organelle (GO:0043226);; cellular component: organelle part (GO:0044422);; cellular component: cell part (GO:0044464);; molecular function: binding (GO:0005488);; cellular component: extracellular region (GO:0005576);; cellular comp…
ONT.6519.3	17	53	60	15	19	31	21.7417716986079	41.4518794516777	44.6380744920187	12.8040754518558	16.7881005942988	21.9605842932234	0.0479876003030837	-0.911370543684124	down	[O]	Posttranslational modification, protein turnover, chaperones	Biological Process: negative regulation of complement activation, lectin pathway (GO:0001869);; Molecular Function: serine-type endopeptidase inhibitor activity (GO:0004867);; Biological Process: negative regulation of endopeptidase activity (GO:0010951);; Cellular Component: extracellular exosome (GO:0070062);; Cellular Component: blood microparticle (GO:0072562);;	K04001|0|cfa:475966|K04001 C1 inhibitor | (RefSeq) SERPING1; serpin family G member 1	Complement and coagulation cascades (ko04610);; Pertussis (ko05133)	[V]	Defense mechanisms	--	Factor XIIa inhibitor OS=Bos taurus OX=9913 PE=1 SV=1	O	Posttranslational modification, protein turnover, chaperones	plasma protease C1 inhibitor [Canis lupus familiaris]	biological process: biological regulation (GO:0065007);; molecular function: molecular function regulator (GO:0098772);; cellular component: extracellular region (GO:0005576);; cellular component: organelle (GO:0043226);; cellular component: extracellular region part (GO:0044421)
rna-XM_014111258.2	71	49	220	61	9	16	90.8038700353624	38.3234357194756	163.672939804069	52.069906837547	7.95225817624678	11.334495119083	0.0043246131840893	-1.44103034014779	down	--	--	Molecular Function: transmembrane signaling receptor activity (GO:0004888);; Cellular Component: endosome (GO:0005768);; Cellular Component: plasma membrane (GO:0005886);; Biological Process: inflammatory response (GO:0006954);; Cellular Component: integral component of membrane (GO:0016021);; Molecular Function: C-C chemokine binding (GO:0019957);; Biological Process: regulation of chemokine pro…	K06574|0|cfa:100856110|K06574 Duffy blood group glycoprotein | (RefSeq) ACKR1; atypical chemokine receptor 1 (Duffy blood group)	Malaria (ko05144)	--	--	--	Atypical chemokine receptor 1 OS=Bos taurus OX=9913 GN=ACKR1 PE=2 SV=2	U	Intracellular trafficking, secretion, and vesicular transport	atypical chemokine receptor 1 [Canis lupus familiaris]	biological process: cellular process (GO:0009987);; biological process: signaling (GO:0023052);; biological process: single-organism process (GO:0044699);; biological process: response to stimulus (GO:0050896);; biological process: biological regulation (GO:0065007);; molecular function: signal transducer activity (GO:0004871);; molecular function: molecular transducer activity (GO:0060089);; cel…
ONT.3757.1	5	16	13	4	2	3	6.39463873488467	12.5137749288084	9.67158280660405	3.41442012049489	1.7671684836104	2.12521783482807	0.0179212930098004	-1.25808009911147	down	--	--	--	K00743|2.02986e-08|cfa:491357|K00743 N-acetyllactosaminide 3-alpha-galactosyltransferase [EC:2.4.1.87] | (RefSeq) GGTA1P, GGTA1; glycoprotein, alpha-galactosyltransferase 1 pseudogene	Glycosphingolipid biosynthesis - lacto and neolacto series (ko00601)	--	--	--	N-acetyllactosaminide alpha-1,3-galactosyltransferase OS=Sapajus apella OX=9515 GN=GGTA1 PE=2 SV=1	O	Posttranslational modification, protein turnover, chaperones	PREDICTED: N-acetyllactosaminide alpha-1,3-galactosyltransferase isoform X2 [Ailuropoda melanoleuca]	--
rna-XM_543185.6	6	0	13	23	33	17	7.67356648186161	0	9.67158280660405	19.6329156928456	29.1582799795715	12.0429010640257	0.0261018677858346	1.1665232716539	up	[KE]	Transcription;; Amino acid transport and metabolism	Cellular Component: mitochondrion (GO:0005739);; Biological Process: 2-oxoglutarate metabolic process (GO:0006103);; Biological Process: glutamate metabolic process (GO:0006536);; Biological Process: biosynthetic process (GO:0009058);; Molecular Function: kynurenine-oxoglutarate transaminase activity (GO:0016212);; Molecular Function: pyridoxal phosphate binding (GO:0030170);; Molecular Function:…	K00825|0|cfa:486059|K00825 kynurenine/2-aminoadipate aminotransferase [EC:2.6.1.7 2.6.1.39] | (RefSeq) AADAT; aminoadipate aminotransferase	Lysine biosynthesis (ko00300);; Lysine degradation (ko00310);; Tryptophan metabolism (ko00380);; 2-Oxocarboxylic acid metabolism (ko01210);; Biosynthesis of amino acids (ko01230)	[E]	Amino acid transport and metabolism	Aminotransferase class I and II;; Alanine-glyoxylate amino-transferase	Kynurenine/alpha-aminoadipate aminotransferase, mitochondrial OS=Bos taurus OX=9913 GN=AADAT PE=2 SV=1	K	Transcription	kynurenine/alpha-aminoadipate aminotransferase, mitochondrial isoform X1 [Canis lupus familiaris]	cellular component: cell (GO:0005623);; cellular component: organelle (GO:0043226);; cellular component: cell part (GO:0044464);; biological process: metabolic process (GO:0008152);; biological process: cellular process (GO:0009987);; biological process: single-organism process (GO:0044699);; molecular function: catalytic activity (GO:0003824);; molecular function: binding (GO:0005488)
rna-XM_022414534.1	0	1	1	5	9	4	0	0.782110933050522	0.743967908200312	4.26802515061861	7.95225817624678	2.83362377977076	0.023258851744502	1.23780738008916	up	--	--	--	K20210|0|cfa:488206|K20210 ras-responsive element-binding protein 1 | (RefSeq) RREB1; ras responsive element binding protein 1	--	[R]	General function prediction only	Zinc finger, C2H2 type;; C2H2-type zinc finger;; Zinc-finger double domain;; C2H2-type zinc finger;; C2H2-type zinc-finger domain;; Zinc-finger of C2H2 type	Zinc finger protein 561 OS=Macaca fascicularis OX=9541 GN=ZNF561 PE=2 SV=1	S	Function unknown	ras-responsive element-binding protein 1 isoform X1 [Canis lupus familiaris]	--
rna-XM_014110556.2	68	3	43	12	11	18	86.9670867944316	2.34633279915157	31.9906200526134	10.2432603614847	9.71942665985718	12.7513070089684	0.0302942384990552	-1.12543042644495	down	--	--	Biological Process: negative regulation of transcription from RNA polymerase II promoter (GO:0000122);; Cellular Component: nucleosome (GO:0000786);; Cellular Component: nuclear euchromatin (GO:0005719);; Cellular Component: nuclear heterochromatin (GO:0005720);; Biological Process: nucleosome assembly (GO:0006334);; Biological Process: nucleosome positioning (GO:0016584);; Molecular Function: ch…	K11275|1.61184e-27|ssc:100152103|K11275 histone H1/5 | (RefSeq) histone H1.4-like	--	[B]	Chromatin structure and dynamics	linker histone H1 and H5 family	Histone H1.4 OS=Oryctolagus cuniculus OX=9986 GN=HIST1H1E PE=1 SV=2	B	Chromatin structure and dynamics	histone H1.3-like protein, partial [Sus scrofa]	biological process: biological regulation (GO:0065007);; cellular component: cell (GO:0005623);; cellular component: macromolecular complex (GO:0032991);; cellular component: organelle (GO:0043226);; cellular component: organelle part (GO:0044422);; cellular component: cell part (GO:0044464);; cellular component: membrane-enclosed lumen (GO:0031974);; biological process: cellular process (GO:0009…
rna-XM_022405067.1	8	9	10	3	3	3	10.2314219758155	7.0389983974547	7.43967908200312	2.56081509037116	2.65075272541559	2.12521783482807	0.0456746410707163	-1.0638459462225	down	--	--	Cellular Component: Golgi membrane (GO:0000139);; Cellular Component: endoplasmic reticulum membrane (GO:0005789);; Biological Process: apoptotic process (GO:0006915);; Cellular Component: integral component of membrane (GO:0016021);; Biological Process: vesicle-mediated transport (GO:0016192);; Cellular Component: extracellular exosome (GO:0070062);; Biological Process: endoplasmic reticulum tub…	K20723|3.65445e-130|bom:102281245|K20723 reticulon-3 | (RefSeq) RTN3; reticulon 3	--	[U]	Intracellular trafficking, secretion, and vesicular transport	Reticulon	Reticulon-3 OS=Bos taurus OX=9913 GN=RTN3 PE=2 SV=1	U	Intracellular trafficking, secretion, and vesicular transport	reticulon-3 isoform X2 [Canis lupus familiaris]	cellular component: cell (GO:0005623);; cellular component: membrane (GO:0016020);; cellular component: organelle (GO:0043226);; cellular component: organelle part (GO:0044422);; cellular component: cell part (GO:0044464);; cellular component: membrane part (GO:0044425);; biological process: cellular process (GO:0009987);; biological process: single-organism process (GO:0044699);; biological proc…
ONT.8074.1	10	6	1	0	2	0	12.7892774697693	4.69266559830313	0.743967908200312	0	1.7671684836104	0	0.02706319868246	-1.19752533395555	down	--	--	--	--	--	--	--	--	--	--	--	--	--
ONT.502.1	24	15	8	7	3	10	30.6942659274464	11.7316639957578	5.9517432656025	5.97523521086605	2.65075272541559	7.0840594494269	0.0490374573131671	-1.00641668342085	down	--	--	--	--	--	--	--	--	--	--	--	--	--
rna-XM_005632994.3	0	0	0	6	2	4	0	0	0	5.12163018074233	1.7671684836104	2.83362377977076	0.0189067888105927	1.213157223421	up	--	--	Molecular Function: RNA polymerase II core promoter proximal region sequence-specific DNA binding (GO:0000978);; Molecular Function: transcription factor activity, sequence-specific DNA binding (GO:0003700);; Cellular Component: nucleus (GO:0005634);; Biological Process: regulation of transcription from RNA polymerase II promoter (GO:0006357);;	K09173|0|cfa:476733|K09173 regulatory factor X 1/2/3 | (RefSeq) RFX2; regulatory factor X2	--	[K]	Transcription	RFX1 transcription activation region;; RFX DNA-binding domain	DNA-binding protein RFX2 OS=Macaca fascicularis OX=9541 GN=RFX2 PE=2 SV=1	K	Transcription	DNA-binding protein RFX2 isoform X1 [Canis lupus familiaris]	molecular function: binding (GO:0005488);; biological process: biological regulation (GO:0065007);; molecular function: nucleic acid binding transcription factor activity (GO:0001071);; cellular component: cell (GO:0005623);; cellular component: organelle (GO:0043226);; cellular component: cell part (GO:0044464)
ONT.406.1	115	31	21	15	14	36	147.076690902347	24.2454389245662	15.6233260722065	12.8040754518558	12.3701793852728	25.5026140179368	0.0162148010177117	-1.19055644816469	down	--	--	--	--	--	--	--	--	--	--	--	--	--
ONT.7719.1	0	2	0	3	6	13	0	1.56422186610104	0	2.56081509037116	5.30150545083119	9.20927728425497	0.0177166813232321	1.29395134759846	up	--	--	Biological Process: retina homeostasis (GO:0001895);; Biological Process: positive regulation of endothelial cell proliferation (GO:0001938);; Molecular Function: protease binding (GO:0002020);; Biological Process: activation of plasma proteins involved in acute inflammatory response (GO:0002541);; Molecular Function: enzyme inhibitor activity (GO:0004857);; Molecular Function: GTP binding (GO:00…	K14736|3.45495e-29|cfa:477071|K14736 transferrin | (RefSeq) TF; transferrin	HIF-1 signaling pathway (ko04066);; Mineral absorption (ko04978)	--	--	Transferrin	Inhibitor of carbonic anhydrase OS=Sus scrofa OX=9823 GN=ICA PE=1 SV=1	O	Posttranslational modification, protein turnover, chaperones	serotransferrin isoform X3 [Canis lupus familiaris]	biological process: multicellular organismal process (GO:0032501);; biological process: single-organism process (GO:0044699);; biological process: biological regulation (GO:0065007);; molecular function: binding (GO:0005488);; biological process: metabolic process (GO:0008152);; molecular function: molecular function regulator (GO:0098772);; cellular component: cell (GO:0005623);; cellular compon…
rna-XM_005615313.2	15	49	70	27	19	8	19.183916204654	38.3234357194756	52.0777535740218	23.0473358133405	16.7881005942988	5.66724755954152	0.0448263449282542	-0.986522548690204	down	[E]	Amino acid transport and metabolism	Molecular Function: carboxypeptidase activity (GO:0004180);; Cellular Component: nucleoplasm (GO:0005654);; Cellular Component: cytoplasm (GO:0005737);; Biological Process: proteolysis (GO:0006508);; Molecular Function: metallopeptidase activity (GO:0008237);; Molecular Function: tripeptidase activity (GO:0034701);; Molecular Function: metal ion binding (GO:0046872);; Cellular Component: extracel…	K08660|0|cfa:476166|K08660 cytosolic nonspecific dipeptidase [EC:3.4.13.18] | (RefSeq) CNDP2; CNDP dipeptidase 2 (metallopeptidase M20 family)	Arginine and proline metabolism (ko00330);; Histidine metabolism (ko00340);; beta-Alanine metabolism (ko00410)	[E]	Amino acid transport and metabolism	Peptidase family M20/M25/M40;; Peptidase dimerisation domain	Cytosolic non-specific dipeptidase OS=Bos taurus OX=9913 GN=CNDP2 PE=2 SV=1	E	Amino acid transport and metabolism	cytosolic non-specific dipeptidase [Canis lupus familiaris]	biological process: metabolic process (GO:0008152);; molecular function: catalytic activity (GO:0003824);; cellular component: cell (GO:0005623);; cellular component: organelle (GO:0043226);; cellular component: organelle part (GO:0044422);; cellular component: cell part (GO:0044464);; molecular function: binding (GO:0005488);; cellular component: extracellular region (GO:0005576);; cellular comp…
rna-XM_005629045.3	1	0	0	1	8	5	1.27892774697693	0	0	0.853605030123722	7.06867393444158	3.54202972471345	0.0384501417935829	1.09881518690514	up	[T]	Signal transduction mechanisms	Molecular Function: magnesium ion binding (GO:0000287);; Molecular Function: protein serine/threonine kinase activity (GO:0004674);; Molecular Function: ATP binding (GO:0005524);; Cellular Component: cytoplasm (GO:0005737);; Biological Process: cytoskeleton organization (GO:0007010);; Molecular Function: microtubule binding (GO:0008017);; Cellular Component: microtubule cytoskeleton (GO:0015630);…	K08789|0|cfa:482513|K08789 microtubule-associated serine/threonine kinase [EC:2.7.11.1] | (RefSeq) MAST2; microtubule associated serine/threonine kinase 2	--	[TR]	Signal transduction mechanisms;; General function prediction only	Domain of unknown function (DUF1908);; Protein kinase domain;; Protein tyrosine kinase;; PDZ domain (Also known as DHR or GLGF);; PDZ domain	cAMP-dependent protein kinase catalytic subunit beta OS=Sus scrofa OX=9823 GN=PRKACB PE=1 SV=3	T	Signal transduction mechanisms	microtubule-associated serine/threonine-protein kinase 2 isoform X7 [Canis lupus familiaris]	molecular function: binding (GO:0005488);; biological process: metabolic process (GO:0008152);; biological process: cellular process (GO:0009987);; molecular function: catalytic activity (GO:0003824);; cellular component: cell (GO:0005623);; cellular component: cell part (GO:0044464);; biological process: cellular component organization or biogenesis (GO:0071840);; cellular component: organelle (…
ONT.4401.1	4	2	3	15	4	35	5.11571098790774	1.56422186610104	2.23190372460094	12.8040754518558	3.53433696722079	24.7942080729941	0.00995567733159923	1.37003086747393	up	--	--	--	--	--	--	--	--	--	--	--	--	--
rna-XM_005637105.3	1	7	4	0	0	0	1.27892774697693	5.47477653135365	2.97587163280125	0	0	0	0.0123443556786378	-1.30055803592248	down	--	--	Molecular Function: glutathione transferase activity (GO:0004364);; Molecular Function: glutathione peroxidase activity (GO:0004602);; Cellular Component: mitochondrial outer membrane (GO:0005741);; Cellular Component: mitochondrial inner membrane (GO:0005743);; Cellular Component: endoplasmic reticulum membrane (GO:0005789);; Biological Process: glutathione metabolic process (GO:0006749);; Cellu…	K00799|1.31001e-99|cfa:477683|K00799 glutathione S-transferase [EC:2.5.1.18] | (RefSeq) MGST1; microsomal glutathione S-transferase 1	Glutathione metabolism (ko00480);; Metabolism of xenobiotics by cytochrome P450 (ko00980);; Drug metabolism - cytochrome P450 (ko00982);; Platinum drug resistance (ko01524);; Chemical carcinogenesis (ko05204)	--	--	MAPEG family	Microsomal glutathione S-transferase 1 OS=Sus scrofa OX=9823 GN=MGST1 PE=2 SV=3	S	Function unknown	microsomal glutathione S-transferase 1 isoform X1 [Neomonachus schauinslandi]	molecular function: catalytic activity (GO:0003824);; biological process: metabolic process (GO:0008152);; biological process: cellular process (GO:0009987);; biological process: single-organism process (GO:0044699);; biological process: response to stimulus (GO:0050896);; biological process: detoxification (GO:0098754);; molecular function: antioxidant activity (GO:0016209);; cellular component:…
rna-XM_532398.6	38	2	5	3	4	5	48.5992543851235	1.56422186610104	3.71983954100156	2.56081509037116	3.53433696722079	3.54202972471345	0.0276185515103767	-1.19614894604195	down	--	--	Biological Process: retina homeostasis (GO:0001895);; Biological Process: adaptive immune response (GO:0002250);; Biological Process: glomerular filtration (GO:0003094);; Molecular Function: single-stranded DNA binding (GO:0003697);; Biological Process: antibacterial humoral response (GO:0019731);; Molecular Function: IgA binding (GO:0019862);; Molecular Function: phosphatidylcholine binding (GO:…	--	--	--	--	Immunoglobulin J chain	Immunoglobulin J chain OS=Oryctolagus cuniculus OX=9986 GN=JCHAIN PE=1 SV=1	O	Posttranslational modification, protein turnover, chaperones	immunoglobulin J chain [Canis lupus familiaris]	biological process: multicellular organismal process (GO:0032501);; biological process: single-organism process (GO:0044699);; biological process: biological regulation (GO:0065007);; biological process: immune system process (GO:0002376);; biological process: response to stimulus (GO:0050896);; molecular function: binding (GO:0005488);; biological process: multi-organism process (GO:0051704);; c…
ONT.3033.1	26	5	3	2	1	2	33.2521214214003	3.91055466525261	2.23190372460094	1.70721006024744	0.883584241805198	1.41681188988538	0.00505924073351346	-1.52976569488727	down	--	--	--	--	--	--	--	--	--	--	--	--	--
rna-XM_014120187.2	33	29	30	49	69	96	42.2046156502388	22.6812170584651	22.3190372460094	41.8266464760624	60.9673126845587	68.0069707144982	0.0462860709004384	0.83078574427348	up	--	--	--	--	--	--	--	--	--	S	Function unknown	large proline-rich protein BAG6-like [Canis lupus familiaris]	--
ONT.9570.1	9	6	3	1	1	2	11.5103497227924	4.69266559830313	2.23190372460094	0.853605030123722	0.883584241805198	1.41681188988538	0.0361384045317876	-1.14731989203834	down	--	--	Cellular Component: mitochondrion (GO:0005739);; Cellular Component: integral component of membrane (GO:0016021);; Biological Process: mitochondrial respiratory chain complex IV assembly (GO:0033617);;	K18186|9.17482e-19|pale:102895257|K18186 protein PET100, animal type | (RefSeq) PET100; PET100 homolog	--	[S]	Function unknown	--	Protein PET100 homolog, mitochondrial OS=Bos taurus OX=9913 GN=PET100 PE=3 SV=1	S	Function unknown	PREDICTED: protein PET100 homolog, mitochondrial isoform X1 [Manis javanica]	cellular component: cell (GO:0005623);; cellular component: organelle (GO:0043226);; cellular component: cell part (GO:0044464);; cellular component: membrane (GO:0016020);; cellular component: membrane part (GO:0044425);; biological process: cellular process (GO:0009987);; biological process: cellular component organization or biogenesis (GO:0071840)
rna-XM_005635856.3	2	0	0	7	7	3	2.55785549395387	0	0	5.97523521086605	6.18508969263639	2.12521783482807	0.0373580836893741	1.13080112111008	up	--	--	Biological Process: feeding behavior (GO:0007631);; Biological Process: adult locomotory behavior (GO:0008344);; Biological Process: post-embryonic development (GO:0009791);; Cellular Component: membrane (GO:0016020);; Biological Process: negative regulation of translation (GO:0017148);; Biological Process: spinal cord motor neuron differentiation (GO:0021522);; Biological Process: mitotic G1 DNA…	K18730|0|cfa:612838|K18730 PERQ amino acid-rich with GYF domain-containing protein | (RefSeq) GIGYF2, TNRC15; GRB10 interacting GYF protein 2	--	[R]	General function prediction only	GYF domain	--	S	Function unknown	GRB10-interacting GYF protein 2 isoform X6 [Canis lupus familiaris]	biological process: behavior (GO:0007610);; biological process: multicellular organismal process (GO:0032501);; biological process: single-organism process (GO:0044699);; cellular component: membrane (GO:0016020);; biological process: biological regulation (GO:0065007);; biological process: cellular process (GO:0009987);; biological process: developmental process (GO:0032502);; biological process…
ONT.10270.1	20	7	6	2	3	2	25.5785549395387	5.47477653135365	4.46380744920187	1.70721006024744	2.65075272541559	1.41681188988538	0.00988956925297039	-1.38825676974247	down	--	--	Cellular Component: mitochondrial inner membrane (GO:0005743);; Molecular Function: nitrate reductase activity (GO:0008940);; Molecular Function: molybdenum ion binding (GO:0030151);; Molecular Function: pyridoxal phosphate binding (GO:0030170);; Biological Process: nitrate metabolic process (GO:0042126);; Molecular Function: molybdopterin cofactor binding (GO:0043546);; Biological Process: oxida…	--	--	[R]	General function prediction only	--	Mitochondrial amidoxime reducing component 2 OS=Bos taurus OX=9913 GN=MARC2 PE=2 SV=1	S	Function unknown	mitochondrial amidoxime reducing component 2 [Canis lupus familiaris]	cellular component: cell (GO:0005623);; cellular component: membrane (GO:0016020);; cellular component: organelle (GO:0043226);; cellular component: organelle part (GO:0044422);; cellular component: cell part (GO:0044464);; biological process: metabolic process (GO:0008152);; biological process: single-organism process (GO:0044699);; molecular function: catalytic activity (GO:0003824);; molecular…
ONT.8024.1	16	8	4	3	1	0	20.462843951631	6.25688746440418	2.97587163280125	2.56081509037116	0.883584241805198	0	0.00757209963485053	-1.45920431549216	down	--	--	--	--	--	--	--	--	--	--	--	--	--
ONT.6824.1	3	3	0	9	7	12	3.8367832409308	2.34633279915157	0	7.68244527111349	6.18508969263639	8.50087133931228	0.0449718171897496	1.08902981974489	up	--	--	--	--	--	--	--	--	--	--	--	--	--
ONT.8834.2	33	31	37	47	87	110	42.2046156502388	24.2454389245662	27.5268126034115	40.1194364158149	76.8718290370522	77.9246539436959	0.0376202543539524	0.876800911036942	up	--	--	--	--	--	--	--	--	--	--	--	--	--
ONT.9858.1	20	4	5	4	0	0	25.5785549395387	3.12844373220209	3.71983954100156	3.41442012049489	0	0	0.0112279031473622	-1.38836355992527	down	--	--	--	--	--	--	--	--	--	--	--	--	--
rna-XM_005622327.2	0	0	4	10	16	3	0	0	2.97587163280125	8.53605030123721	14.1373478688832	2.12521783482807	0.017731460642318	1.29835090401265	up	--	--	Cellular Component: mitochondrion (GO:0005739);; Cellular Component: membrane (GO:0016020);; Biological Process: positive regulation of extrinsic apoptotic signaling pathway (GO:2001238);;	--	--	--	--	G0/G1 switch protein 2	--	U	Intracellular trafficking, secretion, and vesicular transport	G0/G1 switch protein 2 [Canis lupus familiaris]	cellular component: cell (GO:0005623);; cellular component: organelle (GO:0043226);; cellular component: cell part (GO:0044464);; cellular component: membrane (GO:0016020);; biological process: biological regulation (GO:0065007)
rna-XM_005628004.3	33	32	53	63	95	157	42.2046156502388	25.0275498576167	39.4302991346165	53.7771168977945	83.9405029714938	111.219733356002	0.0190862316640095	0.983761990410065	up	[T]	Signal transduction mechanisms	Molecular Function: protein tyrosine phosphatase activity (GO:0004725);; Cellular Component: nucleus (GO:0005634);; Cellular Component: early endosome (GO:0005769);; Cellular Component: plasma membrane (GO:0005886);; Biological Process: Notch signaling pathway (GO:0007219);; Molecular Function: protein tyrosine/serine/threonine phosphatase activity (GO:0008138);; Biological Process: peptidyl-tyro…	K18041|7.13742e-119|cfa:606961|K18041 protein tyrosine phosphatase type IVA [EC:3.1.3.48] | (RefSeq) PTP4A3; protein tyrosine phosphatase type IVA, member 3	--	[T]	Signal transduction mechanisms	Dual specificity phosphatase, catalytic domain;; Protein-tyrosine phosphatase	Protein tyrosine phosphatase type IVA 3 OS=Bos taurus OX=9913 GN=PTP4A3 PE=2 SV=1	T	Signal transduction mechanisms	protein tyrosine phosphatase type IVA 3 [Canis lupus familiaris]	biological process: metabolic process (GO:0008152);; biological process: cellular process (GO:0009987);; molecular function: catalytic activity (GO:0003824);; cellular component: cell (GO:0005623);; cellular component: organelle (GO:0043226);; cellular component: cell part (GO:0044464);; cellular component: membrane (GO:0016020);; biological process: signaling (GO:0023052);; biological process: s…
ONT.10458.3	6	2	6	113	8	7	7.67356648186161	1.56422186610104	4.46380744920187	96.4573684039805	7.06867393444158	4.95884161459883	0.00151899358122972	1.71413638717236	up	[C]	Energy production and conversion	Cellular Component: cytoplasm (GO:0005737);; Molecular Function: O-methyltransferase activity (GO:0008171);; Cellular Component: integral component of membrane (GO:0016021);; Biological Process: methylation (GO:0032259);; Biological Process: G-protein coupled purinergic nucleotide receptor signaling pathway (GO:0035589);; Molecular Function: G-protein coupled purinergic nucleotide receptor activi…	--	--	[R]	General function prediction only	O-methyltransferase	Acetylserotonin O-methyltransferase OS=Macaca mulatta OX=9544 GN=ASMT PE=2 SV=1	S	Function unknown	N-acetylserotonin O-methyltransferase-like protein [Canis lupus familiaris]	cellular component: cell (GO:0005623);; cellular component: cell part (GO:0044464);; biological process: metabolic process (GO:0008152);; molecular function: catalytic activity (GO:0003824);; cellular component: membrane (GO:0016020);; cellular component: membrane part (GO:0044425);; biological process: cellular process (GO:0009987);; biological process: signaling (GO:0023052);; biological proces…
rna-XM_022413542.1	0	12	14	0	0	2	0	9.38533119660626	10.4155507148044	0	0	1.41681188988538	0.00642572887105139	-1.4819153947984	down	--	--	Molecular Function: calcium ion binding (GO:0005509);; Biological Process: blood coagulation (GO:0007596);;	--	--	--	--	EMI domain	--	U	Intracellular trafficking, secretion, and vesicular transport	multimerin-1 isoform X2 [Canis lupus familiaris]	molecular function: binding (GO:0005488);; biological process: multicellular organismal process (GO:0032501);; biological process: single-organism process (GO:0044699);; biological process: biological regulation (GO:0065007)
rna-XM_022409497.1	68	62	73	91	134	261	86.9670867944316	48.4908778491324	54.3096572986228	77.6780577412587	118.400288401897	184.893951630042	0.038943871291047	0.843552505847652	up	--	--	Biological Process: regulation of heart rate (GO:0002027);; Molecular Function: actin binding (GO:0003779);; Molecular Function: structural molecule activity (GO:0005198);; Molecular Function: calmodulin binding (GO:0005516);; Cellular Component: cytoplasm (GO:0005737);; Cellular Component: cytoskeleton (GO:0005856);; Molecular Function: sodium channel regulator activity (GO:0017080);; Cellular C…	--	--	[W]	Extracellular structures	PDZ domain (Also known as DHR or GLGF);; PH domain	Alpha-1-syntrophin OS=Oryctolagus cuniculus OX=9986 GN=SNTA1 PE=1 SV=1	O	Posttranslational modification, protein turnover, chaperones	alpha-1-syntrophin [Canis lupus familiaris]	biological process: biological regulation (GO:0065007);; molecular function: binding (GO:0005488);; molecular function: structural molecule activity (GO:0005198);; cellular component: cell (GO:0005623);; cellular component: cell part (GO:0044464);; cellular component: organelle (GO:0043226);; molecular function: molecular function regulator (GO:0098772);; cellular component: cell junction (GO:003…
rna-XM_005634127.3	12	9	6	28	20	43	15.3471329637232	7.0389983974547	4.46380744920187	23.9009408434642	17.671684836104	30.4614556325357	0.0168216710683744	1.13223409148976	up	--	--	Molecular Function: magnesium ion binding (GO:0000287);; Molecular Function: ADP-ribosylarginine hydrolase activity (GO:0003875);; Molecular Function: GTPase activator activity (GO:0005096);; Cellular Component: intracellular (GO:0005622);; Biological Process: intracellular protein transport (GO:0006886);; Cellular Component: endomembrane system (GO:0012505);; Molecular Function: Rab GTPase bindi…	--	--	--	--	ADP-ribosylglycohydrolase	[Protein ADP-ribosylarginine] hydrolase-like protein 1 OS=Bos taurus OX=9913 GN=ADPRHL1 PE=2 SV=1	O	Posttranslational modification, protein turnover, chaperones	protein ADP-ribosylarginine hydrolase-like protein 1 isoform X1 [Canis lupus familiaris]	molecular function: binding (GO:0005488);; molecular function: catalytic activity (GO:0003824);; biological process: biological regulation (GO:0065007);; molecular function: molecular function regulator (GO:0098772);; cellular component: cell (GO:0005623);; cellular component: cell part (GO:0044464);; biological process: localization (GO:0051179);; biological process: metabolic process (GO:000815…
ONT.8952.24	53	17	14	2	8	9	67.7831705897775	13.2958858618589	10.4155507148044	1.70721006024744	7.06867393444158	6.37565350448421	0.00193753467706505	-1.58988213802776	down	--	--	Cellular Component: stress fiber (GO:0001725);; Molecular Function: actin binding (GO:0003779);; Biological Process: cytoskeleton organization (GO:0007010);; Molecular Function: zinc ion binding (GO:0008270);; Cellular Component: lamellipodium (GO:0030027);; Biological Process: lamellipodium assembly (GO:0030032);;	K07520|6.29825e-91|ptr:450753|K07520 actin-binding LIM protein | (RefSeq) ABLIM1; actin binding LIM protein 1	Axon guidance (ko04360)	[TZ]	Signal transduction mechanisms;; Cytoskeleton	--	PDZ and LIM domain protein 7 OS=Bos taurus OX=9913 GN=PDLIM7 PE=2 SV=1	S	Function unknown	PREDICTED: actin-binding LIM protein 1 isoform X14 [Ailuropoda melanoleuca]	cellular component: cell (GO:0005623);; cellular component: organelle (GO:0043226);; cellular component: organelle part (GO:0044422);; cellular component: cell part (GO:0044464);; molecular function: binding (GO:0005488);; biological process: cellular process (GO:0009987);; biological process: cellular component organization or biogenesis (GO:0071840);; biological process: single-organism process…
ONT.81.1	11	4	2	3	0	0	14.0682052167463	3.12844373220209	1.48793581640062	2.56081509037116	0	0	0.0482089044982596	-1.07348164599928	down	--	--	--	--	--	--	--	--	--	--	--	--	--
rna-XM_005621650.2	2	23	2	0	2	4	2.55785549395387	17.988551460162	1.48793581640062	0	1.7671684836104	2.83362377977076	0.0429561187807805	-1.10782105898172	down	--	--	--	--	--	--	--	Interleukin 32	--	S	Function unknown	interleukin-32 isoform X1 [Canis lupus familiaris]	--
rna-NM_001197116.2	382	590	672	304	203	403	488.550399345189	461.445450499808	499.94643431061	259.495929157611	179.367601086455	285.487595811904	0.018025607949324	-0.903003668910679	down	[J]	Translation, ribosomal structure and biogenesis	Molecular Function: tRNA binding (GO:0000049);; Molecular Function: translation elongation factor activity (GO:0003746);; Molecular Function: GTPase activity (GO:0003924);; Molecular Function: GTP binding (GO:0005525);; Cellular Component: extracellular space (GO:0005615);; Cellular Component: nucleolus (GO:0005730);; Cellular Component: cytosol (GO:0005829);; Biological Process: translational el…	K03231|0|oas:105613550|K03231 elongation factor 1-alpha | (RefSeq) elongation factor 1-alpha 1-like	RNA transport (ko03013);; Legionellosis (ko05134)	[J]	Translation, ribosomal structure and biogenesis	Elongation factor Tu GTP binding domain;; Elongation factor Tu C-terminal domain;; Elongation factor Tu domain 2	Elongation factor 1-alpha 1 OS=Oryctolagus cuniculus OX=9986 GN=EEF1A1 PE=1 SV=1	J	Translation, ribosomal structure and biogenesis	PREDICTED: elongation factor 1-alpha 1-like isoform X1 [Ovis aries]	molecular function: binding (GO:0005488);; biological process: metabolic process (GO:0008152);; biological process: cellular process (GO:0009987);; molecular function: catalytic activity (GO:0003824);; cellular component: extracellular region (GO:0005576);; cellular component: extracellular region part (GO:0044421);; cellular component: cell (GO:0005623);; cellular component: organelle (GO:004322…
rna-XM_022419417.1	0	0	0	2	3	4	0	0	0	1.70721006024744	2.65075272541559	2.83362377977076	0.0436799738357056	1.00130051327197	up	--	--	--	--	--	[R]	General function prediction only	Matrix protein (MA), p15	Natural cytotoxicity triggering receptor 3 ligand 1 OS=Pongo abelii OX=9601 GN=NCR3LG1 PE=2 SV=1	L	Replication, recombination and repair	uncharacterized protein LOC111096068 [Canis lupus familiaris]	--
rna-XM_014111621.2	9	6	4	2	1	2	11.5103497227924	4.69266559830313	2.97587163280125	1.70721006024744	0.883584241805198	1.41681188988538	0.0464842048343909	-1.08838261766375	down	--	--	Biological Process: alternative mRNA splicing, via spliceosome (GO:0000380);; Biological Process: regulation of transcription, DNA-templated (GO:0006355);; Cellular Component: cytoplasmic stress granule (GO:0010494);; Cellular Component: nuclear speck (GO:0016607);; Molecular Function: ribonucleoprotein complex binding (GO:0043021);; Biological Process: regulation of RNA splicing (GO:0043484);; B…	K12865|4.30101e-133|cfa:480909|K12865 polyglutamine-binding protein 1 | (RefSeq) PQBP1; polyglutamine binding protein 1	Spliceosome (ko03040)	[K]	Transcription	--	Polyglutamine-binding protein 1 OS=Bos taurus OX=9913 GN=PQBP1 PE=2 SV=1	A	RNA processing and modification	polyglutamine-binding protein 1 isoform X2 [Canis lupus familiaris]	biological process: metabolic process (GO:0008152);; biological process: cellular process (GO:0009987);; biological process: biological regulation (GO:0065007);; cellular component: cell (GO:0005623);; cellular component: macromolecular complex (GO:0032991);; cellular component: organelle (GO:0043226);; cellular component: cell part (GO:0044464);; cellular component: membrane-enclosed lumen (GO:0…
ONT.9778.1	26	5	5	2	0	3	33.2521214214003	3.91055466525261	3.71983954100156	1.70721006024744	0	2.12521783482807	0.00321491200116004	-1.60668865126585	down	--	--	--	--	--	--	--	--	--	--	--	--	--
rna-XM_845903.5	3	12	7	2	2	1	3.8367832409308	9.38533119660626	5.20777535740218	1.70721006024744	1.7671684836104	0.70840594494269	0.0343103698397912	-1.15598230211524	down	[O]	Posttranslational modification, protein turnover, chaperones	Biological Process: immune system process (GO:0002376);; Molecular Function: serine-type endopeptidase activity (GO:0004252);; Cellular Component: extracellular space (GO:0005615);; Biological Process: proteolysis (GO:0006508);; Biological Process: acute-phase response (GO:0006953);; Biological Process: Notch signaling pathway (GO:0007219);; Molecular Function: antioxidant activity (GO:0016209);;…	K16142|0|cfa:479668|K16142 haptoglobin | (RefSeq) HP, HPR; haptoglobin-like	--	[E]	Amino acid transport and metabolism	Trypsin	Haptoglobin OS=Canis lupus familiaris OX=9615 GN=HP PE=1 SV=2	O	Posttranslational modification, protein turnover, chaperones	haptoglobin-like [Canis lupus familiaris]	biological process: immune system process (GO:0002376);; biological process: metabolic process (GO:0008152);; molecular function: catalytic activity (GO:0003824);; cellular component: extracellular region (GO:0005576);; cellular component: extracellular region part (GO:0044421);; biological process: response to stimulus (GO:0050896);; biological process: cellular process (GO:0009987);; biological…
ONT.6228.1	0	1	1	2	2	20	0	0.782110933050522	0.743967908200312	1.70721006024744	1.7671684836104	14.1681188988538	0.0227694433764561	1.23681473722516	up	--	--	--	--	--	--	--	--	--	--	--	--	--
ONT.10030.1	14	2	3	1	0	1	17.9049884576771	1.56422186610104	2.23190372460094	0.853605030123722	0	0.70840594494269	0.0117454531584327	-1.37258345173943	down	--	--	--	--	--	--	--	--	--	--	--	--	--
rna-XM_005639161.3	454	631	702	219	156	417	580.633197127528	493.511998754879	522.265471556619	186.939501597095	137.839141721611	295.405279041102	0.00197216657045585	-1.20360184098893	down	--	--	Molecular Function: calcium ion binding (GO:0005509);; Cellular Component: proteinaceous extracellular matrix (GO:0005578);; Cellular Component: extracellular space (GO:0005615);; Biological Process: signal transduction (GO:0007165);; Cellular Component: extracellular exosome (GO:0070062);;	--	--	--	--	Secreted protein acidic and rich in cysteine Ca binding region;; Kazal-type serine protease inhibitor domain;; Kazal-type serine protease inhibitor domain;; Follistatin/Osteonectin-like EGF domain	SPARC OS=Sus scrofa OX=9823 GN=SPARC PE=1 SV=2	S	Function unknown	SPARC-like protein 1 isoform X1 [Canis lupus familiaris]	molecular function: binding (GO:0005488);; cellular component: extracellular region (GO:0005576);; cellular component: extracellular region part (GO:0044421);; biological process: cellular process (GO:0009987);; biological process: biological regulation (GO:0065007);; cellular component: organelle (GO:0043226)
rna-XM_003432042.4	4	10	7	57	36	9	5.11571098790774	7.82110933050522	5.20777535740218	48.6554867170521	31.8090327049871	6.37565350448421	0.00395827166177012	1.4783911380987	up	--	--	--	--	--	--	--	Domain of unknown function (DUF4516)	Uncharacterized protein C12orf73 homolog OS=Pongo abelii OX=9601 PE=3 SV=1	S	Function unknown	PREDICTED: uncharacterized protein C12orf73 homolog [Ceratotherium simum simum]	--
ONT.4513.3	4	34	12	11	1	4	5.11571098790774	26.5917717237177	8.92761489840374	9.38965533136094	0.883584241805198	2.83362377977076	0.0498037122920922	-1.05211139298201	down	[O]	Posttranslational modification, protein turnover, chaperones	Biological Process: negative regulation of transcription from RNA polymerase II promoter (GO:0000122);; Cellular Component: nucleus (GO:0005634);; Cellular Component: cytosol (GO:0005829);; Biological Process: protein folding (GO:0006457);; Biological Process: response to unfolded protein (GO:0006986);; Molecular Function: unfolded protein binding (GO:0051082);; Molecular Function: chaperone bind…	K09511|0|cfr:102524196|K09511 DnaJ homolog subfamily B member 5 | (RefSeq) DNAJB5; DnaJ heat shock protein family (Hsp40) member B5	--	[O]	Posttranslational modification, protein turnover, chaperones	DnaJ C terminal domain;; DnaJ domain	DnaJ homolog subfamily B member 5 OS=Bos taurus OX=9913 GN=DNAJB5 PE=2 SV=1	O	Posttranslational modification, protein turnover, chaperones	hypothetical protein PANDA_021017, partial [Ailuropoda melanoleuca]	biological process: biological regulation (GO:0065007);; cellular component: cell (GO:0005623);; cellular component: organelle (GO:0043226);; cellular component: cell part (GO:0044464);; biological process: cellular process (GO:0009987);; biological process: response to stimulus (GO:0050896);; molecular function: binding (GO:0005488)
rna-XM_848227.5	7	65	51	4	6	26	8.95249422883854	50.8372106482839	37.9423633182159	3.41442012049489	5.30150545083119	18.4185545685099	0.00875177967247377	-1.35289657003364	down	[O]	Posttranslational modification, protein turnover, chaperones	Molecular Function: serine-type endopeptidase activity (GO:0004252);; Molecular Function: calcium ion binding (GO:0005509);; Biological Process: proteolysis (GO:0006508);; Biological Process: complement activation (GO:0006956);; Molecular Function: identical protein binding (GO:0042802);; Cellular Component: extracellular exosome (GO:0070062);; Cellular Component: blood microparticle (GO:0072562)…	K01331|0|cfa:486714|K01331 complement component 1, s subcomponent [EC:3.4.21.42] | (RefSeq) C1S; complement C1s	Complement and coagulation cascades (ko04610);; Pertussis (ko05133);; Staphylococcus aureus infection (ko05150);; Systemic lupus erythematosus (ko05322)	[E]	Amino acid transport and metabolism	Trypsin;; CUB domain;; Sushi repeat (SCR repeat);; Coagulation Factor Xa inhibitory site;; CUB-like domain	Complement C1s subcomponent OS=Sus scrofa OX=9823 PE=2 SV=1	O	Posttranslational modification, protein turnover, chaperones	complement C1s subcomponent [Canis lupus familiaris]	biological process: metabolic process (GO:0008152);; molecular function: catalytic activity (GO:0003824);; molecular function: binding (GO:0005488);; biological process: immune system process (GO:0002376);; biological process: response to stimulus (GO:0050896);; biological process: biological regulation (GO:0065007);; cellular component: extracellular region (GO:0005576);; cellular component: org…
rna-XM_022418150.1	0	0	0	6	3	8	0	0	0	5.12163018074233	2.65075272541559	5.66724755954152	0.00515187723207172	1.49468324285249	up	[S]	Function unknown	Biological Process: angiogenesis (GO:0001525);; Biological Process: regulation of apoptotic process (GO:0042981);; Cellular Component: extracellular exosome (GO:0070062);;	K06784|0|cfa:489306|K06784 roundabout, axon guidance receptor 4 | (RefSeq) ROBO4; roundabout guidance receptor 4	--	[T]	Signal transduction mechanisms	Fibronectin type III domain;; Immunoglobulin I-set domain;; Immunoglobulin domain;; Immunoglobulin domain;; Immunoglobulin domain;; Immunoglobulin V-set domain;; CD80-like C2-set immunoglobulin domain	Receptor-type tyrosine-protein phosphatase F OS=Bos taurus OX=9913 GN=PTPRF PE=2 SV=1	U	Intracellular trafficking, secretion, and vesicular transport	roundabout homolog 4 isoform X4 [Canis lupus familiaris]	biological process: developmental process (GO:0032502);; biological process: single-organism process (GO:0044699);; biological process: biological regulation (GO:0065007);; cellular component: extracellular region (GO:0005576);; cellular component: organelle (GO:0043226);; cellular component: extracellular region part (GO:0044421)
ONT.5702.1	25	11	6	7	4	5	31.9731936744234	8.60322026355574	4.46380744920187	5.97523521086605	3.53433696722079	3.54202972471345	0.0483360685761771	-1.03110130504657	down	--	--	--	--	--	--	--	--	--	--	--	--	--
ONT.1875.1	7	17	10	2	2	1	8.95249422883854	13.2958858618589	7.43967908200312	1.70721006024744	1.7671684836104	0.70840594494269	0.00246327255807986	-1.62796649035285	down	--	--	--	--	--	--	--	--	--	--	--	--	--
rna-XM_005622602.3	9	3	5	13	15	30	11.5103497227924	2.34633279915157	3.71983954100156	11.0968653916084	13.253763627078	21.2521783482807	0.0397953376515975	1.03962858659014	up	--	--	Cellular Component: cytoplasm (GO:0005737);;	--	--	[S]	Function unknown	PPPDE putative peptidase domain	Desumoylating isopeptidase 2 OS=Pongo abelii OX=9601 GN=DESI2 PE=2 SV=1	S	Function unknown	desumoylating isopeptidase 2 isoform X2 [Canis lupus familiaris]	cellular component: cell (GO:0005623);; cellular component: cell part (GO:0044464)
ONT.8188.1	8	30	32	11	10	5	10.2314219758155	23.4633279915157	23.80697306241	9.38965533136094	8.83584241805198	3.54202972471345	0.0354322066228739	-1.05559752111227	down	--	--	Molecular Function: lamin binding (GO:0005521);; Cellular Component: nuclear envelope (GO:0005635);; Cellular Component: mitochondrial outer membrane (GO:0005741);; Cellular Component: endoplasmic reticulum (GO:0005783);; Cellular Component: integral component of membrane (GO:0016021);; Biological Process: positive regulation of macroautophagy (GO:0016239);; Biological Process: mitochondrial prot…	K15465|3.06467e-102|cfr:102514883|K15465 BCL2/adenovirus E1B 19 kDa protein-interacting protein 3-like | (RefSeq) BNIP3L; BCL2 interacting protein 3 like	--	--	--	--	BCL2/adenovirus E1B 19 kDa protein-interacting protein 3-like OS=Bos taurus OX=9913 GN=BNIP3L PE=2 SV=1	S	Function unknown	PREDICTED: BCL2/adenovirus E1B 19 kDa protein-interacting protein 3-like [Camelus ferus]	molecular function: binding (GO:0005488);; cellular component: cell (GO:0005623);; cellular component: organelle (GO:0043226);; cellular component: organelle part (GO:0044422);; cellular component: cell part (GO:0044464);; cellular component: membrane (GO:0016020);; cellular component: membrane part (GO:0044425);; biological process: biological regulation (GO:0065007);; biological process: metabo…
ONT.1673.1	71	38	19	106	120	167	90.8038700353624	29.7202154559198	14.1353902558059	90.4821331931145	106.030109016624	118.303792805429	0.0148014136278734	1.08930494108743	up	--	--	--	--	--	--	--	--	--	--	--	--	--
rna-XM_005638489.1	188	62	147	762	502	349	240.438416431664	48.4908778491324	109.363282505446	650.447032954276	443.559289386209	247.233674784999	0.00101883441249081	1.47604426399532	up	--	--	Biological Process: in utero embryonic development (GO:0001701);; Cellular Component: stress fiber (GO:0001725);; Biological Process: positive regulation of heart rate by epinephrine (GO:0003065);; Molecular Function: structural constituent of cytoskeleton (GO:0005200);; Cellular Component: muscle thin filament tropomyosin (GO:0005862);; Molecular Function: structural constituent of muscle (GO:00…	K10373|2.87184e-126|cjc:100393554|K10373 tropomyosin 1 | (RefSeq) TPM1; tropomyosin 1 (alpha)	Cardiac muscle contraction (ko04260);; Adrenergic signaling in cardiomyocytes (ko04261);; MicroRNAs in cancer (ko05206);; Hypertrophic cardiomyopathy (HCM) (ko05410);; Dilated cardiomyopathy (ko05414)	[Z]	Cytoskeleton	Tropomyosin;; Tropomyosin like;; C-terminal leucine zipper domain of cyclic nucleotide-gated channels	Tropomyosin alpha-1 chain OS=Oryctolagus cuniculus OX=9986 GN=TPM1 PE=1 SV=1	Z	Cytoskeleton	tropomyosin alpha-1 chain isoform X13 [Canis lupus familiaris]	biological process: multicellular organismal process (GO:0032501);; biological process: developmental process (GO:0032502);; biological process: single-organism process (GO:0044699);; cellular component: cell (GO:0005623);; cellular component: organelle (GO:0043226);; cellular component: organelle part (GO:0044422);; cellular component: cell part (GO:0044464);; biological process: biological regu…
rna-XM_005627067.2	7	230	143	9	15	22	8.95249422883854	179.88551460162	106.387410872645	7.68244527111349	13.253763627078	15.5849307887392	6.83889616029496e-05	-2.06785391340592	down	--	--	Biological Process: peptide antigen assembly with MHC class II protein complex (GO:0002503);; Biological Process: polysaccharide assembly with MHC class II protein complex (GO:0002506);; Molecular Function: chloride channel activity (GO:0005254);; Cellular Component: lysosomal membrane (GO:0005765);; Cellular Component: integral component of plasma membrane (GO:0005887);; Biological Process: immu…	K06752|1.17098e-155|cfa:481731|K06752 major histocompatibility complex, class II | (RefSeq) DLA-DRA, DLA-DRA1; MHC class II DR alpha chain	Phagosome (ko04145);; Cell adhesion molecules (CAMs) (ko04514);; Antigen processing and presentation (ko04612);; Intestinal immune network for IgA production (ko04672);; Type I diabetes mellitus (ko04940);; Leishmaniasis (ko05140);; Toxoplasmosis (ko05145);; Staphylococcus aureus infection (ko05150);; Tuberculosis (ko05152);; Influenza A (ko05164);; HTLV-I infection (ko05166);; Herpes simplex inf…	--	--	Class II histocompatibility antigen, alpha domain;; Immunoglobulin C1-set domain	Mamu class II histocompatibility antigen, DR alpha chain OS=Macaca mulatta OX=9544 GN=Mamu-DRA PE=2 SV=1	U	Intracellular trafficking, secretion, and vesicular transport	MHC class II DR alpha chain precursor [Canis lupus familiaris]	biological process: immune system process (GO:0002376);; biological process: cellular process (GO:0009987);; biological process: cellular component organization or biogenesis (GO:0071840);; biological process: localization (GO:0051179);; molecular function: transporter activity (GO:0005215);; cellular component: cell (GO:0005623);; cellular component: membrane (GO:0016020);; cellular component: o…
ONT.5761.5	10	42	33	13	6	7	12.7892774697693	32.8486591881219	24.5509409706103	11.0968653916084	5.30150545083119	4.95884161459883	0.00893763633695341	-1.29667006115271	down	--	--	Cellular Component: cytoplasm (GO:0005737);; Cellular Component: plasma membrane (GO:0005886);; Biological Process: ER to Golgi vesicle-mediated transport (GO:0006888);; Biological Process: signal transduction (GO:0007165);; Molecular Function: cytoskeletal adaptor activity (GO:0008093);; Cellular Component: spectrin-associated cytoskeleton (GO:0014731);; Molecular Function: spectrin binding (GO:…	--	--	--	--	--	--	S	Function unknown	ankyrin-1 isoform X9 [Canis lupus familiaris]	cellular component: cell (GO:0005623);; cellular component: cell part (GO:0044464);; cellular component: membrane (GO:0016020);; biological process: localization (GO:0051179);; biological process: cellular process (GO:0009987);; biological process: biological regulation (GO:0065007);; molecular function: binding (GO:0005488);; cellular component: organelle (GO:0043226)
ONT.7022.1	7	15	3	2	0	3	8.95249422883854	11.7316639957578	2.23190372460094	1.70721006024744	0	2.12521783482807	0.0183883225564734	-1.28902672409302	down	--	--	--	--	--	--	--	--	--	--	--	--	--
rna-XM_541512.5	9	2	9	24	12	31	11.5103497227924	1.56422186610104	6.69571117380281	20.4865207229693	10.6030109016624	21.9605842932234	0.0382833758186923	1.04305049090758	up	--	--	Biological Process: angiogenesis (GO:0001525);; Biological Process: vasculogenesis (GO:0001570);; Biological Process: signal transduction (GO:0007165);; Biological Process: negative regulation of autophagy (GO:0010507);; Biological Process: regulation of GTPase activity (GO:0043087);; Biological Process: branching morphogenesis of an epithelial tube (GO:0048754);;	--	--	[Z]	Cytoskeleton	DIL domain;; Ras association (RalGDS/AF-6) domain	--	Z	Cytoskeleton	ras-interacting protein 1 [Canis lupus familiaris]	biological process: developmental process (GO:0032502);; biological process: single-organism process (GO:0044699);; biological process: cellular process (GO:0009987);; biological process: biological regulation (GO:0065007);; biological process: multicellular organismal process (GO:0032501)
ONT.3309.1	80	197	198	648	637	801	102.314219758155	154.075853810953	147.305645823662	553.136059520172	562.843162029911	567.433161899095	3.23397905465103e-05	1.66370980873414	up	[J]	Translation, ribosomal structure and biogenesis	Molecular Function: mRNA binding (GO:0003729);; Molecular Function: structural constituent of ribosome (GO:0003735);; Cellular Component: nucleolus (GO:0005730);; Cellular Component: focal adhesion (GO:0005925);; Biological Process: translation (GO:0006412);; Cellular Component: membrane (GO:0016020);; Molecular Function: kinase activity (GO:0016301);; Cellular Component: cytosolic small ribosoma…	K02953|1.9769e-103|umr:103679390|K02953 small subunit ribosomal protein S13e | (RefSeq) RPS13; ribosomal protein S13	Ribosome (ko03010)	[J]	Translation, ribosomal structure and biogenesis	--	40S ribosomal protein S13 OS=Bos taurus OX=9913 GN=RPS13 PE=2 SV=3	J	Translation, ribosomal structure and biogenesis	PREDICTED: 40S ribosomal protein S13 [Equus asinus]	molecular function: binding (GO:0005488);; molecular function: structural molecule activity (GO:0005198);; cellular component: cell (GO:0005623);; cellular component: organelle (GO:0043226);; cellular component: organelle part (GO:0044422);; cellular component: cell part (GO:0044464);; cellular component: cell junction (GO:0030054);; biological process: metabolic process (GO:0008152);; biological…
rna-XM_541688.6	581	759	1224	1091	3383	1899	743.057020993599	593.622198185346	910.616719637182	931.28308786498	2989.16549002698	1345.26288944617	0.0276536876217414	0.967133752109506	up	--	--	Molecular Function: structural constituent of eye lens (GO:0005212);; Cellular Component: nucleus (GO:0005634);; Cellular Component: cytoplasm (GO:0005737);; Molecular Function: protein homodimerization activity (GO:0042803);;	K09545|2.11043e-74|cfa:484574|K09545 heat shock protein beta-6 | (RefSeq) HSPB6; heat shock protein family B (small) member 6	--	[O]	Posttranslational modification, protein turnover, chaperones	Alpha crystallin A chain, N terminal;; Hsp20/alpha crystallin family	Heat shock protein beta-6 OS=Bos taurus OX=9913 GN=HSPB6 PE=2 SV=1	O	Posttranslational modification, protein turnover, chaperones	heat shock protein beta-6 [Canis lupus familiaris]	molecular function: structural molecule activity (GO:0005198);; cellular component: cell (GO:0005623);; cellular component: organelle (GO:0043226);; cellular component: cell part (GO:0044464);; molecular function: binding (GO:0005488)
ONT.7142.1	78	69	61	98	193	251	99.7563642642009	53.965654380486	45.382042400219	83.6532929521247	170.531758668403	177.809892180615	0.0188574304816391	0.967304899790843	up	--	--	--	--	--	--	--	--	--	--	--	--	--
rna-XM_022422868.1	4	13	15	1	2	7	5.11571098790774	10.1674421296568	11.1595186230047	0.853605030123722	1.7671684836104	4.95884161459883	0.0358824017456505	-1.12744444154802	down	[V]	Defense mechanisms	Molecular Function: transporter activity (GO:0005215);; Molecular Function: ATP binding (GO:0005524);; Biological Process: transport (GO:0006810);; Cellular Component: integral component of membrane (GO:0016021);; Molecular Function: ATPase activity (GO:0016887);;	K05649|0|cfa:480456|K05649 ATP-binding cassette, subfamily A (ABC1), member 6 | (RefSeq) ABCA6; ATP binding cassette subfamily A member 6	ABC transporters (ko02010)	[IR]	Lipid transport and metabolism;; General function prediction only	ABC transporter;; ABC-2 family transporter protein;; AAA domain, putative AbiEii toxin, Type IV TA system;; RsgA GTPase	ATP-binding cassette sub-family B member 8, mitochondrial OS=Pongo abelii OX=9601 GN=ABCB8 PE=2 SV=1	V	Defense mechanisms	ATP-binding cassette sub-family A member 6 isoform X3 [Canis lupus familiaris]	molecular function: transporter activity (GO:0005215);; molecular function: binding (GO:0005488);; biological process: localization (GO:0051179);; cellular component: membrane (GO:0016020);; cellular component: membrane part (GO:0044425);; molecular function: catalytic activity (GO:0003824)
ONT.5074.1	16	6	12	2	5	4	20.462843951631	4.69266559830313	8.92761489840374	1.70721006024744	4.41792120902599	2.83362377977076	0.0329223896040104	-1.12743689547878	down	--	--	--	--	--	--	--	--	--	--	--	--	--
rna-XM_005625539.3	4	7	5	7	20	27	5.11571098790774	5.47477653135365	3.71983954100156	5.97523521086605	17.671684836104	19.1269605134526	0.0419409500146288	1.04035897627341	up	--	--	--	K04667|0|cfa:100856447|K04667 inhibin, beta | (RefSeq) INHBE; inhibin beta E subunit	TGF-beta signaling pathway (ko04350);; Signaling pathways regulating pluripotency of stem cells (ko04550)	[T]	Signal transduction mechanisms	Transforming growth factor beta like domain	Inhibin beta A chain OS=Equus caballus OX=9796 GN=INHBA PE=2 SV=1	O	Posttranslational modification, protein turnover, chaperones	inhibin beta E chain [Canis lupus familiaris]	--
rna-XM_005628102.2	3	2	2	0	0	0	3.8367832409308	1.56422186610104	1.48793581640062	0	0	0	0.0490120745654555	-0.957690393443427	down	--	--	--	--	--	--	--	Leucine Rich repeat	Leucine-rich repeat-containing protein 14 OS=Bos taurus OX=9913 GN=LRRC14 PE=2 SV=1	S	Function unknown	leucine-rich repeat-containing protein 14 isoform X1 [Canis lupus familiaris]	--
rna-XM_005617068.3	0	3	0	3	5	22	0	2.34633279915157	0	2.56081509037116	4.41792120902599	15.5849307887392	0.0160118081932551	1.31791549492712	up	--	--	Biological Process: negative regulation of transcription from RNA polymerase II promoter (GO:0000122);; Biological Process: angiogenesis (GO:0001525);; Molecular Function: G-protein coupled receptor activity (GO:0004930);; Molecular Function: receptor binding (GO:0005102);; Biological Process: G-protein coupled receptor signaling pathway (GO:0007186);; Cellular Component: integral component of me…	K02375|0|cfa:487073|K02375 frizzled 5/8 | (RefSeq) FZD8; frizzled class receptor 8	mTOR signaling pathway (ko04150);; Wnt signaling pathway (ko04310);; Hippo signaling pathway (ko04390);; Signaling pathways regulating pluripotency of stem cells (ko04550);; Melanogenesis (ko04916);; HTLV-I infection (ko05166);; Pathways in cancer (ko05200);; Proteoglycans in cancer (ko05205);; Basal cell carcinoma (ko05217)	[T]	Signal transduction mechanisms	Frizzled/Smoothened family membrane region;; Fz domain	Frizzled-6 OS=Canis lupus familiaris OX=9615 GN=FZD6 PE=2 SV=1	U	Intracellular trafficking, secretion, and vesicular transport	frizzled-8 [Canis lupus familiaris]	biological process: biological regulation (GO:0065007);; biological process: developmental process (GO:0032502);; biological process: single-organism process (GO:0044699);; biological process: cellular process (GO:0009987);; biological process: signaling (GO:0023052);; biological process: response to stimulus (GO:0050896);; molecular function: signal transducer activity (GO:0004871);; molecular f…
ONT.1968.1	5	6	4	60	11	31	6.39463873488467	4.69266559830313	2.97587163280125	51.2163018074233	9.71942665985718	21.9605842932234	0.000592786198576567	1.74336861188457	up	--	--	--	--	--	--	--	--	--	--	--	--	--
rna-XM_014110010.2	7	1	1	16	11	11	8.95249422883854	0.782110933050522	0.743967908200312	13.6576804819795	9.71942665985718	7.79246539436959	0.0398145743939075	1.10234216040327	up	--	--	Molecular Function: zinc ion binding (GO:0008270);; Biological Process: snRNA processing (GO:0016180);; Cellular Component: integrator complex (GO:0032039);;	K13149|0|cfa:487889|K13149 integrator complex subunit 12 | (RefSeq) INTS12; integrator complex subunit 12	--	[R]	General function prediction only	PHD-finger	Integrator complex subunit 12 OS=Bos taurus OX=9913 GN=INTS12 PE=2 SV=1	S	Function unknown	integrator complex subunit 12 [Canis lupus familiaris]	molecular function: binding (GO:0005488);; biological process: metabolic process (GO:0008152);; biological process: cellular process (GO:0009987);; cellular component: cell (GO:0005623);; cellular component: membrane-enclosed lumen (GO:0031974);; cellular component: macromolecular complex (GO:0032991);; cellular component: organelle (GO:0043226);; cellular component: organelle part (GO:0044422);;…
ONT.2535.1	1	0	0	1	2	20	1.27892774697693	0	0	0.853605030123722	1.7671684836104	14.1681188988538	0.017019560584426	1.27885649920821	up	--	--	--	--	--	--	--	--	--	--	--	--	--
rna-XM_005639060.3	2	19	12	4	1	2	2.55785549395387	14.8601077279599	8.92761489840374	3.41442012049489	0.883584241805198	1.41681188988538	0.0171141998946983	-1.29420807125582	down	--	--	Cellular Component: ubiquitin ligase complex (GO:0000151);; Molecular Function: p53 binding (GO:0002039);; Molecular Function: ubiquitin-protein transferase activity (GO:0004842);; Cellular Component: nucleoplasm (GO:0005654);; Cellular Component: cytoplasm (GO:0005737);; Molecular Function: zinc ion binding (GO:0008270);; Biological Process: positive regulation of protein ubiquitination (GO:0031…	K10144|1.08402e-133|umr:103665320|K10144 RING finger and CHY zinc finger domain-containing protein 1 [EC:2.3.2.27] | (RefSeq) RCHY1; ring finger and CHY zinc finger domain containing 1	p53 signaling pathway (ko04115);; Ubiquitin mediated proteolysis (ko04120);; Measles (ko05162)	[R]	General function prediction only	Zinc-ribbon;; Ring finger domain;; Zinc finger, C3HC4 type (RING finger);; Zinc finger, C3HC4 type (RING finger);; RING-type zinc-finger	--	S	Function unknown	RING finger and CHY zinc finger domain-containing protein 1 isoform X9 [Canis lupus familiaris]	cellular component: cell (GO:0005623);; cellular component: macromolecular complex (GO:0032991);; cellular component: cell part (GO:0044464);; molecular function: binding (GO:0005488);; molecular function: catalytic activity (GO:0003824);; cellular component: organelle (GO:0043226);; cellular component: organelle part (GO:0044422);; biological process: biological regulation (GO:0065007);; biologi…
rna-XM_546306.6	1	32	34	4	2	13	1.27892774697693	25.0275498576167	25.2949088788106	3.41442012049489	1.7671684836104	9.20927728425497	0.0233527261963736	-1.2177061975382	down	[O]	Posttranslational modification, protein turnover, chaperones	--	K05090|0|cfa:489188|K05090 macrophage colony-stimulating factor 1 receptor [EC:2.7.10.1] | (RefSeq) CSF1R; colony stimulating factor 1 receptor	Ras signaling pathway (ko04014);; Rap1 signaling pathway (ko04015);; Cytokine-cytokine receptor interaction (ko04060);; Endocytosis (ko04144);; PI3K-Akt signaling pathway (ko04151);; Osteoclast differentiation (ko04380);; Hematopoietic cell lineage (ko04640);; Pathways in cancer (ko05200);; Transcriptional misregulation in cancer (ko05202)	[T]	Signal transduction mechanisms	Protein tyrosine kinase;; Protein kinase domain;; Immunoglobulin domain;; Immunoglobulin domain;; Immunoglobulin I-set domain;; Immunoglobulin domain	Macrophage colony-stimulating factor 1 receptor OS=Felis catus OX=9685 GN=CSF1R PE=2 SV=1	T	Signal transduction mechanisms	macrophage colony-stimulating factor 1 receptor [Canis lupus familiaris]	--
ONT.5930.6	9	3	3	5	18	36	11.5103497227924	2.34633279915157	2.23190372460094	4.26802515061861	15.9045163524936	25.5026140179368	0.0429604916915384	1.06336835205873	up	--	--	--	--	--	--	--	--	--	--	--	--	--
rna-XM_539955.6	33	38	45	10	5	14	42.2046156502388	29.7202154559198	33.478555869014	8.53605030123721	4.41792120902599	9.91768322919766	0.000197902244845099	-1.70493900306935	down	[O]	Posttranslational modification, protein turnover, chaperones	Biological Process: response to hypoxia (GO:0001666);; Molecular Function: serine-type endopeptidase activity (GO:0004252);; Molecular Function: receptor binding (GO:0005102);; Cellular Component: extracellular space (GO:0005615);; Cellular Component: cell surface (GO:0009986);; Biological Process: smooth muscle cell migration (GO:0014909);; Cellular Component: secretory granule (GO:0030141);; Bi…	K01343|0|cfa:482840|K01343 tissue plasminogen activator [EC:3.4.21.68] | (RefSeq) PLAT, TPA; plasminogen activator, tissue type	Complement and coagulation cascades (ko04610);; Transcriptional misregulation in cancer (ko05202)	[E]	Amino acid transport and metabolism	Trypsin;; Kringle domain;; Fibronectin type I domain;; EGF-like domain	Tissue-type plasminogen activator OS=Pongo abelii OX=9601 GN=PLAT PE=2 SV=1	O	Posttranslational modification, protein turnover, chaperones	tissue-type plasminogen activator [Canis lupus familiaris]	biological process: response to stimulus (GO:0050896);; biological process: metabolic process (GO:0008152);; molecular function: catalytic activity (GO:0003824);; molecular function: binding (GO:0005488);; cellular component: extracellular region (GO:0005576);; cellular component: extracellular region part (GO:0044421);; cellular component: cell (GO:0005623);; cellular component: cell part (GO:00…
ONT.6555.1	7	4	3	1	1	0	8.95249422883854	3.12844373220209	2.23190372460094	0.853605030123722	0.883584241805198	0	0.0356144024789363	-1.14098843301494	down	--	--	--	--	--	--	--	--	--	--	--	hypothetical protein M91_10472 [Bos mutus]	--
ONT.4021.5	6	2	4	4	21	45	7.67356648186161	1.56422186610104	2.97587163280125	3.41442012049489	18.5552690779092	31.878267522421	0.00857025506744882	1.38846610444684	up	[T]	Signal transduction mechanisms	Molecular Function: calcium ion binding (GO:0005509);; Cellular Component: extracellular exosome (GO:0070062);;	K12751|5.1756e-116|cfa:606992|K12751 myosin light chain 6 | (RefSeq) MYL6B; myosin light chain 6B	Vascular smooth muscle contraction (ko04270);; Oxytocin signaling pathway (ko04921)	[Z]	Cytoskeleton	EF-hand domain;; EF hand	Myosin light polypeptide 6 OS=Pongo abelii OX=9601 GN=MYL6 PE=2 SV=3	DTZ	Cell cycle control, cell division, chromosome partitioning;; Signal transduction mechanisms;; Cytoskeleton	myosin light chain 6B [Canis lupus familiaris]	molecular function: binding (GO:0005488);; cellular component: extracellular region (GO:0005576);; cellular component: organelle (GO:0043226);; cellular component: extracellular region part (GO:0044421)
ONT.487.1	0	0	2	3	4	10	0	0	1.48793581640062	2.56081509037116	3.53433696722079	7.0840594494269	0.0464439322869018	1.07753900555931	up	--	--	--	--	--	--	--	--	--	--	--	--	--
rna-XM_532669.5	12	18	22	7	6	10	15.3471329637232	14.0779967949094	16.3672939804069	5.97523521086605	5.30150545083119	7.0840594494269	0.0443746155973419	-0.984605806294222	down	[R]	General function prediction only	Cellular Component: kinetochore (GO:0000776);; Cellular Component: nucleoplasm (GO:0005654);; Cellular Component: nuclear pore outer ring (GO:0031080);;	K14302|0|cfa:475445|K14302 nuclear pore complex protein Nup37 | (RefSeq) NUP37; nucleoporin 37	RNA transport (ko03013)	[R]	General function prediction only	WD domain, G-beta repeat	Coronin-7 OS=Bos taurus OX=9913 GN=CORO7 PE=2 SV=1	U	Intracellular trafficking, secretion, and vesicular transport	nucleoporin Nup37 [Canis lupus familiaris]	cellular component: cell (GO:0005623);; cellular component: macromolecular complex (GO:0032991);; cellular component: organelle (GO:0043226);; cellular component: organelle part (GO:0044422);; cellular component: cell part (GO:0044464)
rna-XM_005636079.3	10	10	8	26	21	28	12.7892774697693	7.82110933050522	5.9517432656025	22.1937307832168	18.5552690779092	19.8353664583953	0.0480879800555947	0.930104402913225	up	[J]	Translation, ribosomal structure and biogenesis	Biological Process: pseudouridine synthesis (GO:0001522);; Cellular Component: nucleus (GO:0005634);; Cellular Component: mitochondrion (GO:0005739);; Biological Process: tRNA processing (GO:0008033);; Molecular Function: pseudouridine synthase activity (GO:0009982);; Molecular Function: RNA binding (GO:0044822);;	K06173|0|cfa:609867|K06173 tRNA pseudouridine38-40 synthase [EC:5.4.99.12] | (RefSeq) PUS1; pseudouridylate synthase 1	--	[J]	Translation, ribosomal structure and biogenesis	tRNA pseudouridine synthase	tRNA pseudouridine(38/39) synthase OS=Bos taurus OX=9913 GN=PUS3 PE=2 SV=1	J	Translation, ribosomal structure and biogenesis	tRNA pseudouridine synthase A, mitochondrial [Canis lupus familiaris]	biological process: metabolic process (GO:0008152);; biological process: cellular process (GO:0009987);; cellular component: cell (GO:0005623);; cellular component: organelle (GO:0043226);; cellular component: cell part (GO:0044464);; molecular function: catalytic activity (GO:0003824)
ONT.10110.1	20	6	4	1	0	6	25.5785549395387	4.69266559830313	2.97587163280125	0.853605030123722	0	4.25043566965614	0.020120140630974	-1.26984777142498	down	--	--	--	--	--	--	--	--	--	--	--	--	--
ONT.10126.1	556	321	435	452	1374	2728	711.083827319176	251.057609509218	323.626040067136	385.829473615922	1214.04474824034	1932.53141780366	0.00821320826238673	1.18626847802847	up	--	--	Molecular Function: structural molecule activity (GO:0005198);; Cellular Component: intermediate filament (GO:0005882);; Cellular Component: fascia adherens (GO:0005916);; Molecular Function: cytoskeletal protein binding (GO:0008092);; Cellular Component: Z disc (GO:0030018);; Cellular Component: neuromuscular junction (GO:0031594);; Cellular Component: sarcolemma (GO:0042383);; Molecular Functio…	K07610|5.65216e-179|ptg:102958270|K07610 desmin | (RefSeq) DES; desmin	Hypertrophic cardiomyopathy (HCM) (ko05410);; Arrhythmogenic right ventricular cardiomyopathy (ARVC) (ko05412);; Dilated cardiomyopathy (ko05414)	--	--	Intermediate filament protein	Desmin OS=Canis lupus familiaris OX=9615 GN=DES PE=3 SV=3	Z	Cytoskeleton	PREDICTED: desmin, partial [Panthera tigris altaica]	molecular function: structural molecule activity (GO:0005198);; cellular component: cell (GO:0005623);; cellular component: organelle (GO:0043226);; cellular component: organelle part (GO:0044422);; cellular component: cell part (GO:0044464);; cellular component: supramolecular complex (GO:0099080);; cellular component: cell junction (GO:0030054);; molecular function: binding (GO:0005488);; cellu…
ONT.8086.1	14	26	29	7	7	9	17.9049884576771	20.3348842593136	21.575069337809	5.97523521086605	6.18508969263639	6.37565350448421	0.00757169701697675	-1.28636886584566	down	--	--	Molecular Function: Notch binding (GO:0005112);; Molecular Function: calcium ion binding (GO:0005509);; Cellular Component: early endosome (GO:0005769);; Cellular Component: plasma membrane (GO:0005886);; Biological Process: Notch receptor processing (GO:0007220);; Biological Process: central nervous system development (GO:0007417);; Biological Process: glial cell differentiation (GO:0010001);; C…	--	--	[T]	Signal transduction mechanisms	--	Versican core protein OS=Bos taurus OX=9913 GN=VCAN PE=1 SV=2	S	Function unknown	PREDICTED: delta and Notch-like epidermal growth factor-related receptor [Galeopterus variegatus]	molecular function: binding (GO:0005488);; cellular component: cell (GO:0005623);; cellular component: organelle (GO:0043226);; cellular component: cell part (GO:0044464);; cellular component: membrane (GO:0016020);; biological process: metabolic process (GO:0008152);; biological process: cellular process (GO:0009987);; biological process: multicellular organismal process (GO:0032501);; biologica…
ONT.4971.1	10	17	8	3	4	3	12.7892774697693	13.2958858618589	5.9517432656025	2.56081509037116	3.53433696722079	2.12521783482807	0.0192507370712631	-1.23133625828077	down	--	--	Biological Process: negative regulation of transcription from RNA polymerase II promoter (GO:0000122);; Molecular Function: transcriptional repressor activity, RNA polymerase II transcription factor binding (GO:0001191);; Cellular Component: nuclear envelope (GO:0005635);; Biological Process: negative regulation of cardiac muscle hypertrophy (GO:0010614);; Cellular Component: PML body (GO:0016605…	--	--	--	--	--	--	S	Function unknown	muscular LMNA-interacting protein isoform X12 [Canis lupus familiaris]	biological process: biological regulation (GO:0065007);; molecular function: transcription factor activity, protein binding (GO:0000988);; cellular component: cell (GO:0005623);; cellular component: organelle (GO:0043226);; cellular component: organelle part (GO:0044422);; cellular component: cell part (GO:0044464);; cellular component: membrane-enclosed lumen (GO:0031974)
ONT.5642.22	25	34	68	11	10	40	31.9731936744234	26.5917717237177	50.5898177576212	9.38965533136094	8.83584241805198	28.3362377977076	0.0361420093483376	-0.994210018788075	down	--	--	Cellular Component: nucleus (GO:0005634);; Biological Process: nucleosome assembly (GO:0006334);; Cellular Component: melanosome (GO:0042470);;	K11279|3.7887e-65|rro:104661835|K11279 nucleosome assembly protein 1-like 1 | (RefSeq) NAP1L1; nucleosome assembly protein 1 like 1	--	[BD]	Chromatin structure and dynamics;; Cell cycle control, cell division, chromosome partitioning	--	Nucleosome assembly protein 1-like 1 OS=Bos taurus OX=9913 GN=NAP1L1 PE=2 SV=1	S	Function unknown	PREDICTED: nucleosome assembly protein 1-like 1 isoform X3 [Ursus maritimus]	cellular component: cell (GO:0005623);; cellular component: organelle (GO:0043226);; cellular component: cell part (GO:0044464);; biological process: cellular process (GO:0009987);; biological process: cellular component organization or biogenesis (GO:0071840)
rna-XM_014116438.2	2	13	10	0	1	5	2.55785549395387	10.1674421296568	7.43967908200312	0	0.883584241805198	3.54202972471345	0.0344895025816062	-1.15711019115212	down	[V]	Defense mechanisms	Molecular Function: transporter activity (GO:0005215);; Molecular Function: ATP binding (GO:0005524);; Biological Process: transport (GO:0006810);; Cellular Component: integral component of membrane (GO:0016021);; Molecular Function: ATPase activity (GO:0016887);;	K05649|0|cfa:480456|K05649 ATP-binding cassette, subfamily A (ABC1), member 6 | (RefSeq) ABCA6; ATP binding cassette subfamily A member 6	ABC transporters (ko02010)	[IR]	Lipid transport and metabolism;; General function prediction only	ABC transporter;; ABC-2 family transporter protein;; AAA domain, putative AbiEii toxin, Type IV TA system;; RsgA GTPase	ATP-binding cassette sub-family B member 8, mitochondrial OS=Pongo abelii OX=9601 GN=ABCB8 PE=2 SV=1	V	Defense mechanisms	ATP-binding cassette sub-family A member 6 isoform X1 [Canis lupus familiaris]	molecular function: transporter activity (GO:0005215);; molecular function: binding (GO:0005488);; biological process: localization (GO:0051179);; cellular component: membrane (GO:0016020);; cellular component: membrane part (GO:0044425);; molecular function: catalytic activity (GO:0003824)
rna-XM_022425714.1	11	33	41	17	10	5	14.0682052167463	25.8096607906672	30.5026842362128	14.5112855121033	8.83584241805198	3.54202972471345	0.0352600478452415	-1.04914680668566	down	--	--	Cellular Component: Golgi membrane (GO:0000139);; Molecular Function: sugar:proton symporter activity (GO:0005351);; Biological Process: carbohydrate transport (GO:0008643);; Biological Process: proton transport (GO:0015992);; Cellular Component: integral component of membrane (GO:0016021);;	K15272|0|cfa:403594|K15272 solute carrier family 35 (UDP-sugar transporter), member A1/2/3 | (RefSeq) SLC35A1, CMP-SA-Tr; solute carrier family 35 member A1	--	[G]	Carbohydrate transport and metabolism	Nucleotide-sugar transporter;; UAA transporter family	UDP-galactose translocator OS=Bos taurus OX=9913 GN=SLC35A2 PE=2 SV=1	EG	Amino acid transport and metabolism;; Carbohydrate transport and metabolism	CMP-sialic acid transporter isoform X1 [Canis lupus familiaris]	cellular component: cell (GO:0005623);; cellular component: membrane (GO:0016020);; cellular component: organelle (GO:0043226);; cellular component: organelle part (GO:0044422);; cellular component: cell part (GO:0044464);; biological process: single-organism process (GO:0044699);; biological process: localization (GO:0051179);; molecular function: transporter activity (GO:0005215);; cellular com…
rna-XM_860682.5	14	39	31	16	8	16	17.9049884576771	30.5023263889704	23.0630051542097	13.6576804819795	7.06867393444158	11.334495119083	0.0475532222928359	-0.936236826758454	down	[S]	Function unknown	--	--	--	--	--	ACT domain	Cytosolic arginine sensor for mTORC1 subunit 1 OS=Bos taurus OX=9913 GN=CASTOR1 PE=2 SV=1	S	Function unknown	cytosolic arginine sensor for mTORC1 subunit 1 [Canis lupus familiaris]	--
rna-XM_005630551.3	13	10	17	7	3	6	16.6260607107001	7.82110933050522	12.6474544394053	5.97523521086605	2.65075272541559	4.25043566965614	0.0461056716802699	-1.01958700293774	down	[H]	Coenzyme transport and metabolism	Molecular Function: magnesium ion binding (GO:0000287);; Molecular Function: formate-tetrahydrofolate ligase activity (GO:0004329);; Molecular Function: methenyltetrahydrofolate cyclohydrolase activity (GO:0004477);; Molecular Function: methylenetetrahydrofolate dehydrogenase (NAD+) activity (GO:0004487);; Molecular Function: methylenetetrahydrofolate dehydrogenase (NADP+) activity (GO:0004488);;…	K13403|0|cfa:483107|K13403 methylenetetrahydrofolate dehydrogenase(NAD+) / 5,10-methenyltetrahydrofolate cyclohydrolase [EC:1.5.1.15 3.5.4.9] | (RefSeq) MTHFD2; methylenetetrahydrofolate dehydrogenase (NADP+ dependent) 2, methenyltetrahydrofolate cyclohydrolase	One carbon pool by folate (ko00670)	[H]	Coenzyme transport and metabolism	Tetrahydrofolate dehydrogenase/cyclohydrolase, NAD(P)-binding domain;; Tetrahydrofolate dehydrogenase/cyclohydrolase, catalytic domain	Bifunctional methylenetetrahydrofolate dehydrogenase/cyclohydrolase, mitochondrial OS=Bos taurus OX=9913 GN=MTHFD2 PE=2 SV=1	H	Coenzyme transport and metabolism	bifunctional methylenetetrahydrofolate dehydrogenase/cyclohydrolase, mitochondrial [Canis lupus familiaris]	molecular function: binding (GO:0005488);; molecular function: catalytic activity (GO:0003824);; biological process: metabolic process (GO:0008152);; biological process: single-organism process (GO:0044699);; cellular component: extracellular region (GO:0005576);; cellular component: extracellular region part (GO:0044421);; cellular component: cell (GO:0005623);; cellular component: organelle (GO…
rna-XM_005619920.3	40	41	93	165	145	127	51.1571098790774	32.0665482550714	69.189015462629	140.844829970414	128.119715061754	89.9675550077216	0.021808473826866	0.977915974422763	up	--	--	Molecular Function: adenyl-nucleotide exchange factor activity (GO:0000774);; Biological Process: neural tube closure (GO:0001843);; Molecular Function: actin monomer binding (GO:0003785);; Molecular Function: phosphatidylinositol-4,5-bisphosphate binding (GO:0005546);; Cellular Component: nucleus (GO:0005634);; Cellular Component: cytoskeleton (GO:0005856);; Cellular Component: focal adhesion (G…	K05759|4.03684e-61|aml:100466871|K05759 profilin | (RefSeq) PFN1; profilin 1	Rap1 signaling pathway (ko04015);; Regulation of actin cytoskeleton (ko04810);; Salmonella infection (ko05132)	[Z]	Cytoskeleton	Profilin	Profilin-1 OS=Bos taurus OX=9913 GN=PFN1 PE=1 SV=2	O	Posttranslational modification, protein turnover, chaperones	profilin-1-like protein [Camelus ferus]	biological process: biological regulation (GO:0065007);; molecular function: binding (GO:0005488);; molecular function: molecular function regulator (GO:0098772);; biological process: multicellular organismal process (GO:0032501);; biological process: developmental process (GO:0032502);; biological process: single-organism process (GO:0044699);; cellular component: cell (GO:0005623);; cellular co…
ONT.6795.1	2	4	3	9	9	18	2.55785549395387	3.12844373220209	2.23190372460094	7.68244527111349	7.95225817624678	12.7513070089684	0.0371368939227424	1.10218853166684	up	--	--	Molecular Function: Rho guanyl-nucleotide exchange factor activity (GO:0005089);; Cellular Component: intracellular (GO:0005622);; Biological Process: regulation of Rho protein signal transduction (GO:0035023);; Biological Process: positive regulation of GTPase activity (GO:0043547);;	K20683|1.09398e-35|umr:103674723|K20683 Rho guanine nucleotide exchange factor 3/8 | (RefSeq) ARHGEF3; Rho guanine nucleotide exchange factor 3	--	--	--	--	--	T	Signal transduction mechanisms	PREDICTED: rho guanine nucleotide exchange factor 3 isoform X7 [Panthera pardus]	biological process: biological regulation (GO:0065007);; molecular function: molecular function regulator (GO:0098772);; cellular component: cell (GO:0005623);; cellular component: cell part (GO:0044464)
ONT.1871.1	39	34	20	11	9	16	49.8781821321004	26.5917717237177	14.8793581640062	9.38965533136094	7.95225817624678	11.334495119083	0.00905125299161243	-1.21316148585763	down	--	--	Biological Process: protein targeting to Golgi (GO:0000042);; Biological Process: spliceosomal complex assembly (GO:0000245);; Biological Process: spliceosomal snRNP assembly (GO:0000387);; Cellular Component: acrosomal membrane (GO:0002080);; Biological Process: ventricular septum development (GO:0003281);; Molecular Function: transcription factor activity, sequence-specific DNA binding (GO:0003…	--	--	--	--	--	--	S	Function unknown	centrosomal protein kizuna [Canis lupus familiaris]	biological process: localization (GO:0051179);; biological process: cellular process (GO:0009987);; biological process: cellular component organization or biogenesis (GO:0071840);; cellular component: cell (GO:0005623);; cellular component: membrane (GO:0016020);; cellular component: organelle (GO:0043226);; cellular component: organelle part (GO:0044422);; cellular component: cell part (GO:00444…
ONT.1308.1	8	3	4	0	1	0	10.2314219758155	2.34633279915157	2.97587163280125	0	0.883584241805198	0	0.0122700402419469	-1.35329052402356	down	--	--	--	--	--	--	--	--	--	--	--	--	--
ONT.4722.1	137	296	234	117	77	73	175.21310133584	231.504836182955	174.088490518873	99.8717885244754	68.0359866190002	51.7136339808164	0.00414315553225858	-1.19196058780288	down	--	--	Biological Process: antigen processing and presentation of peptide antigen via MHC class I (GO:0002474);; Molecular Function: receptor binding (GO:0005102);; Biological Process: immune response (GO:0006955);; Cellular Component: integral component of membrane (GO:0016021);; Molecular Function: peptide antigen binding (GO:0042605);; Cellular Component: MHC class I protein complex (GO:0042612);;	K06751|2.62634e-105|cfa:474836|K06751 major histocompatibility complex, class I | (RefSeq) DLA88, DLA-88; MHC class I DLA-88	Endocytosis (ko04144);; Phagosome (ko04145);; Cell adhesion molecules (CAMs) (ko04514);; Antigen processing and presentation (ko04612);; Type I diabetes mellitus (ko04940);; HTLV-I infection (ko05166);; Herpes simplex infection (ko05168);; Epstein-Barr virus infection (ko05169);; Viral carcinogenesis (ko05203);; Autoimmune thyroid disease (ko05320);; Allograft rejection (ko05330);; Graft-versus-h…	--	--	Immunoglobulin C1-set domain;; MHC_I C-terminus;; CD80-like C2-set immunoglobulin domain	DLA class I histocompatibility antigen, A9/A9 alpha chain OS=Canis lupus familiaris OX=9615 PE=2 SV=1	U	Intracellular trafficking, secretion, and vesicular transport	MHC class I DLA-88 precursor [Canis lupus familiaris]	biological process: immune system process (GO:0002376);; molecular function: binding (GO:0005488);; biological process: response to stimulus (GO:0050896);; cellular component: membrane (GO:0016020);; cellular component: membrane part (GO:0044425);; cellular component: cell (GO:0005623);; cellular component: macromolecular complex (GO:0032991);; cellular component: cell part (GO:0044464)
ONT.8527.1	2	3	2	6	9	16	2.55785549395387	2.34633279915157	1.48793581640062	5.12163018074233	7.95225817624678	11.334495119083	0.0380098575920865	1.11508092532278	up	--	--	--	--	--	--	--	--	--	--	--	--	--
rna-XM_005622226.3	2	8	5	0	0	2	2.55785549395387	6.25688746440418	3.71983954100156	0	0	1.41681188988538	0.028086395011714	-1.18725827203884	down	--	--	Molecular Function: calcium ion binding (GO:0005509);; Cellular Component: extracellular space (GO:0005615);; Cellular Component: nucleus (GO:0005634);; Molecular Function: identical protein binding (GO:0042802);; Biological Process: positive regulation of I-kappaB kinase/NF-kappaB signaling (GO:0043123);; Molecular Function: RNA binding (GO:0044822);; Cellular Component: perinuclear region of cy…	--	--	--	--	S-100/ICaBP type calcium binding domain	Protein S100-A4 OS=Canis lupus familiaris OX=9615 GN=S100A4 PE=3 SV=1	S	Function unknown	protein S100-A4 isoform X1 [Canis lupus familiaris]	molecular function: binding (GO:0005488);; cellular component: extracellular region (GO:0005576);; cellular component: extracellular region part (GO:0044421);; cellular component: cell (GO:0005623);; cellular component: organelle (GO:0043226);; cellular component: cell part (GO:0044464);; biological process: biological regulation (GO:0065007)
ONT.99.3	2	29	28	7	4	7	2.55785549395387	22.6812170584651	20.8311014296087	5.97523521086605	3.53433696722079	4.95884161459883	0.0256948667764294	-1.17385123014602	down	--	--	Cellular Component: integral component of membrane (GO:0016021);; Cellular Component: extracellular exosome (GO:0070062);;	--	--	--	--	Calcium homeostasis modulator	Calcium homeostasis modulator protein 2 OS=Bos taurus OX=9913 GN=CALHM2 PE=2 SV=1	U	Intracellular trafficking, secretion, and vesicular transport	LOW QUALITY PROTEIN: protein FAM26E [Canis lupus familiaris]	cellular component: membrane (GO:0016020);; cellular component: membrane part (GO:0044425);; cellular component: extracellular region (GO:0005576);; cellular component: organelle (GO:0043226);; cellular component: extracellular region part (GO:0044421)
rna-XM_005628540.3	67	79	132	42	25	78	85.6881590474546	61.7867637109912	98.2037638824412	35.8514112651963	22.0896060451299	55.2556637055298	0.0247944167598362	-0.957683121187636	down	--	--	--	--	--	[T]	Signal transduction mechanisms	Collagen triple helix repeat (20 copies);; von Willebrand factor type A domain;; von Willebrand factor type A domain;; Kunitz/Bovine pancreatic trypsin inhibitor domain	Trophoblast Kunitz domain protein 1 OS=Ovis aries OX=9940 GN=TKDP1 PE=2 SV=1	O	Posttranslational modification, protein turnover, chaperones	collagen alpha-1(XXVIII) chain [Canis lupus familiaris]	--
rna-XM_005617056.3	9	3	10	4	0	0	11.5103497227924	2.34633279915157	7.43967908200312	3.41442012049489	0	0	0.0316563616817308	-1.17610685742007	down	[R]	General function prediction only	Molecular Function: signal transducer, downstream of receptor, with serine/threonine kinase activity (GO:0004702);; Molecular Function: ATP binding (GO:0005524);; Cellular Component: cytoplasm (GO:0005737);; Biological Process: apoptotic process (GO:0006915);; Biological Process: signal transduction by protein phosphorylation (GO:0023014);;	K04415|0|cfa:487085|K04415 mitogen-activated protein kinase kinase kinase 8 [EC:2.7.11.25] | (RefSeq) MAP3K8; mitogen-activated protein kinase kinase kinase 8	MAPK signaling pathway (ko04010);; Toll-like receptor signaling pathway (ko04620);; T cell receptor signaling pathway (ko04660);; TNF signaling pathway (ko04668)	[T]	Signal transduction mechanisms	Protein kinase domain;; Protein tyrosine kinase	Serine/threonine-protein kinase 25 OS=Bos taurus OX=9913 GN=STK25 PE=2 SV=1	T	Signal transduction mechanisms	mitogen-activated protein kinase kinase kinase 8 [Canis lupus familiaris]	biological process: metabolic process (GO:0008152);; biological process: cellular process (GO:0009987);; biological process: signaling (GO:0023052);; biological process: single-organism process (GO:0044699);; biological process: response to stimulus (GO:0050896);; biological process: biological regulation (GO:0065007);; molecular function: catalytic activity (GO:0003824);; molecular function: sig…
rna-XM_005634546.3	1	11	8	2	0	1	1.27892774697693	8.60322026355574	5.9517432656025	1.70721006024744	0	0.70840594494269	0.0237377867667686	-1.23553541066194	down	[S]	Function unknown	Cellular Component: plasma membrane (GO:0005886);; Biological Process: phospholipid scrambling (GO:0017121);; Molecular Function: phospholipid scramblase activity (GO:0017128);; Molecular Function: enzyme binding (GO:0019899);; Molecular Function: CD4 receptor binding (GO:0042609);; Cellular Component: extracellular exosome (GO:0070062);; Biological Process: cellular response to lipopolysaccharid…	--	--	[M]	Cell wall/membrane/envelope biogenesis	Scramblase	Phospholipid scramblase 2 OS=Bos taurus OX=9913 GN=PLSCR2 PE=2 SV=1	S	Function unknown	phospholipid scramblase 4 [Canis lupus familiaris]	cellular component: cell (GO:0005623);; cellular component: membrane (GO:0016020);; cellular component: cell part (GO:0044464);; biological process: cellular process (GO:0009987);; biological process: single-organism process (GO:0044699);; biological process: biological regulation (GO:0065007);; biological process: cellular component organization or biogenesis (GO:0071840);; biological process: l…
rna-XM_843658.4	4	5	6	1	1	1	5.11571098790774	3.91055466525261	4.46380744920187	0.853605030123722	0.883584241805198	0.70840594494269	0.0444562876593331	-1.09894574460519	down	[O]	Posttranslational modification, protein turnover, chaperones	Molecular Function: serine-type endopeptidase inhibitor activity (GO:0004867);; Cellular Component: extracellular space (GO:0005615);; Cellular Component: cytosol (GO:0005829);; Biological Process: negative regulation of endopeptidase activity (GO:0010951);; Cellular Component: extracellular exosome (GO:0070062);;	K13965|0|umr:103675725|K13965 serpin B8 | (RefSeq) SERPINB8; serpin family B member 8	--	[V]	Defense mechanisms	Serpin (serine protease inhibitor)	Serpin B8 OS=Bos taurus OX=9913 GN=SERPINB8 PE=2 SV=1	O	Posttranslational modification, protein turnover, chaperones	serpin B8 isoform X1 [Canis lupus familiaris]	biological process: biological regulation (GO:0065007);; molecular function: molecular function regulator (GO:0098772);; cellular component: extracellular region (GO:0005576);; cellular component: extracellular region part (GO:0044421);; cellular component: cell (GO:0005623);; cellular component: cell part (GO:0044464);; cellular component: organelle (GO:0043226)
ONT.9977.1	1	0	0	1	8	5	1.27892774697693	0	0	0.853605030123722	7.06867393444158	3.54202972471345	0.0384501417935829	1.09881518690514	up	--	--	Molecular Function: protein kinase activity (GO:0004672);; Molecular Function: ATP binding (GO:0005524);; Cellular Component: muscle myosin complex (GO:0005859);; Cellular Component: striated muscle thin filament (GO:0005865);; Biological Process: protein phosphorylation (GO:0006468);; Biological Process: striated muscle contraction (GO:0006941);; Molecular Function: structural constituent of mus…	K12567|6.26148e-119|umr:103659915|K12567 titin [EC:2.7.11.1] | (RefSeq) TTN; titin	Hypertrophic cardiomyopathy (HCM) (ko05410);; Dilated cardiomyopathy (ko05414)	[Z]	Cytoskeleton	--	Fibronectin type-III domain-containing protein 3A OS=Pongo abelii OX=9601 GN=FNDC3A PE=2 SV=1	S	Function unknown	LOW QUALITY PROTEIN: titin [Canis lupus familiaris]	biological process: metabolic process (GO:0008152);; biological process: cellular process (GO:0009987);; molecular function: catalytic activity (GO:0003824);; molecular function: binding (GO:0005488);; cellular component: cell (GO:0005623);; cellular component: macromolecular complex (GO:0032991);; cellular component: organelle (GO:0043226);; cellular component: organelle part (GO:0044422);; cell…
ONT.3400.1	22	11	7	3	4	3	28.1364104334926	8.60322026355574	5.20777535740218	2.56081509037116	3.53433696722079	2.12521783482807	0.00980589998546522	-1.36118984813708	down	--	--	--	--	--	--	--	--	--	--	--	--	--
rna-XM_849298.5	0	4	9	24	38	4	0	3.12844373220209	6.69571117380281	20.4865207229693	33.5762011885975	2.83362377977076	0.0140435833875052	1.32697364877001	up	[O]	Posttranslational modification, protein turnover, chaperones	Biological Process: response to hypoxia (GO:0001666);; Molecular Function: single-stranded DNA binding (GO:0003697);; Molecular Function: single-stranded RNA binding (GO:0003727);; Molecular Function: ATP-dependent peptidase activity (GO:0004176);; Molecular Function: serine-type endopeptidase activity (GO:0004252);; Molecular Function: ATP binding (GO:0005524);; Cellular Component: nucleoplasm (…	K08675|0|cfa:611425|K08675 Lon-like ATP-dependent protease [EC:3.4.21.-] | (RefSeq) LONP1; lon peptidase 1, mitochondrial	--	[O]	Posttranslational modification, protein turnover, chaperones	Lon protease (S16) C-terminal proteolytic domain;; ATP-dependent protease La (LON) substrate-binding domain;; ATPase family associated with various cellular activities (AAA);; AAA domain (dynein-related subfamily);; AAA domain (Cdc48 subfamily);; Holliday junction DNA helicase ruvB N-terminus;; Subunit ChlI of Mg-chelatase;; PrkA AAA domain	Lon protease homolog, mitochondrial OS=Bos taurus OX=9913 GN=LONP1 PE=1 SV=1	O	Posttranslational modification, protein turnover, chaperones	lon protease homolog, mitochondrial [Canis lupus familiaris]	biological process: response to stimulus (GO:0050896);; molecular function: binding (GO:0005488);; biological process: metabolic process (GO:0008152);; molecular function: catalytic activity (GO:0003824);; cellular component: cell (GO:0005623);; cellular component: organelle (GO:0043226);; cellular component: organelle part (GO:0044422);; cellular component: cell part (GO:0044464);; biological pr…
ONT.1933.1	42	11	5	9	1	11	53.7149653730312	8.60322026355574	3.71983954100156	7.68244527111349	0.883584241805198	7.79246539436959	0.0436318537709512	-1.07706890142544	down	--	--	--	--	--	--	--	--	--	K	Transcription	myocardin isoform X1 [Pteropus vampyrus]	--
rna-XM_022415492.1	59	42	89	18	12	32	75.4567370716391	32.8486591881219	66.2131438298278	15.364890542227	10.6030109016624	22.6689902381661	0.000891600840457823	-1.46794989369708	down	--	--	Molecular Function: protease binding (GO:0002020);; Molecular Function: cytokine activity (GO:0005125);; Cellular Component: basement membrane (GO:0005604);; Cellular Component: extracellular space (GO:0005615);; Molecular Function: growth factor activity (GO:0008083);; Molecular Function: metalloendopeptidase inhibitor activity (GO:0008191);; Biological Process: positive regulation of cell proli…	K16451|1.52828e-148|cfa:403816|K16451 metallopeptidase inhibitor 1 | (RefSeq) TIMP1, TIMP-1; TIMP metallopeptidase inhibitor 1	HIF-1 signaling pathway (ko04066)	[R]	General function prediction only	Tissue inhibitor of metalloproteinase	Metalloproteinase inhibitor 1 OS=Canis lupus familiaris OX=9615 GN=TIMP1 PE=1 SV=2	O	Posttranslational modification, protein turnover, chaperones	metalloproteinase inhibitor 1 isoform X1 [Canis lupus familiaris]	molecular function: binding (GO:0005488);; cellular component: extracellular region (GO:0005576);; cellular component: extracellular region part (GO:0044421);; biological process: biological regulation (GO:0065007);; molecular function: molecular function regulator (GO:0098772);; biological process: response to stimulus (GO:0050896);; cellular component: organelle (GO:0043226)
ONT.7698.1	20	43	48	25	7	19	25.5785549395387	33.6307701211724	35.710459593615	21.340125753093	6.18508969263639	13.4597129539111	0.0377706598834695	-0.977406066345323	down	--	--	Biological Process: negative regulation of transcription from RNA polymerase II promoter (GO:0000122);; Molecular Function: RNA polymerase II regulatory region sequence-specific DNA binding (GO:0000977);; Biological Process: ureteric bud development (GO:0001657);; Biological Process: glandular epithelial cell development (GO:0002068);; Biological Process: outflow tract septum morphogenesis (GO:00…	K08528|2.66117e-153|fca:101085742|K08528 retinoic acid receptor beta | (RefSeq) RARB; retinoic acid receptor beta	Pathways in cancer (ko05200);; Small cell lung cancer (ko05222);; Non-small cell lung cancer (ko05223)	[T]	Signal transduction mechanisms	--	Retinoic acid receptor alpha OS=Canis lupus familiaris OX=9615 GN=RARA PE=2 SV=1	K	Transcription	PREDICTED: retinoic acid receptor beta isoform X3 [Panthera tigris altaica]	biological process: biological regulation (GO:0065007);; molecular function: binding (GO:0005488);; biological process: multicellular organismal process (GO:0032501);; biological process: developmental process (GO:0032502);; biological process: single-organism process (GO:0044699);; biological process: cellular process (GO:0009987);; biological process: signaling (GO:0023052);; biological process…
ONT.4890.3	1	13	9	0	0	0	1.27892774697693	10.1674421296568	6.69571117380281	0	0	0	0.000811176091815649	-1.81656502396762	down	--	--	Biological Process: B cell affinity maturation (GO:0002344);; Biological Process: positive regulation of antigen processing and presentation (GO:0002579);; Biological Process: positive regulation of T-helper 1 type immune response (GO:0002827);; Cellular Component: early endosome (GO:0005769);; Cellular Component: multivesicular body (GO:0005771);; Cellular Component: Golgi apparatus (GO:0005794)…	K06752|2.3237e-172|cfa:100856137|K06752 major histocompatibility complex, class II | (RefSeq) DLA-DQB1; HLA class II histocompatibility antigen, DQ beta 2 chain-like	Phagosome (ko04145);; Cell adhesion molecules (CAMs) (ko04514);; Antigen processing and presentation (ko04612);; Intestinal immune network for IgA production (ko04672);; Type I diabetes mellitus (ko04940);; Leishmaniasis (ko05140);; Toxoplasmosis (ko05145);; Staphylococcus aureus infection (ko05150);; Tuberculosis (ko05152);; Influenza A (ko05164);; HTLV-I infection (ko05166);; Herpes simplex inf…	--	--	--	SLA class II histocompatibility antigen, DQ haplotype C beta chain OS=Sus scrofa OX=9823 PE=2 SV=1	U	Intracellular trafficking, secretion, and vesicular transport	HLA class II histocompatibility antigen, DQ beta 2 chain [Canis lupus familiaris]	biological process: immune system process (GO:0002376);; biological process: cellular process (GO:0009987);; biological process: multicellular organismal process (GO:0032501);; biological process: developmental process (GO:0032502);; biological process: single-organism process (GO:0044699);; biological process: biological regulation (GO:0065007);; cellular component: cell (GO:0005623);; cellular …
ONT.3834.1	6	17	18	3	4	3	7.67356648186161	13.2958858618589	13.3914223476056	2.56081509037116	3.53433696722079	2.12521783482807	0.00898406937114158	-1.36941373148068	down	[C]	Energy production and conversion	Cellular Component: vacuolar proton-transporting V-type ATPase, V0 domain (GO:0000220);; Cellular Component: nucleoplasm (GO:0005654);; Cellular Component: Golgi apparatus (GO:0005794);; Cellular Component: plasma membrane (GO:0005886);; Biological Process: vacuolar acidification (GO:0007035);; Biological Process: ATP synthesis coupled proton transport (GO:0015986);; Biological Process: ATP hydro…	K02154|0|aml:100470696|K02154 V-type H+-transporting ATPase subunit a | (RefSeq) ATP6V0A1; ATPase H+ transporting V0 subunit a1	Oxidative phosphorylation (ko00190);; Lysosome (ko04142);; Phagosome (ko04145);; Synaptic vesicle cycle (ko04721);; Collecting duct acid secretion (ko04966);; Tuberculosis (ko05152);; Rheumatoid arthritis (ko05323)	[C]	Energy production and conversion	--	V-type proton ATPase 116 kDa subunit a isoform 1 OS=Bos taurus OX=9913 GN=ATP6V0A1 PE=2 SV=1	C	Energy production and conversion	V-type proton ATPase 116 kDa subunit a isoform X9 [Canis lupus familiaris]	cellular component: cell (GO:0005623);; cellular component: membrane (GO:0016020);; cellular component: macromolecular complex (GO:0032991);; cellular component: organelle (GO:0043226);; cellular component: organelle part (GO:0044422);; cellular component: membrane part (GO:0044425);; cellular component: cell part (GO:0044464);; biological process: cellular process (GO:0009987);; biological proce…
ONT.1302.14	25	30	43	67	138	115	31.9731936744234	23.4633279915157	31.9906200526134	57.1915370182893	121.934625369117	81.4666836684093	0.00318181450796934	1.26417068815325	up	--	--	Cellular Component: endoplasmic reticulum (GO:0005783);; Cellular Component: cytosol (GO:0005829);; Cellular Component: membrane (GO:0016020);; Molecular Function: RNA binding (GO:0044822);; Biological Process: negative regulation of type B pancreatic cell apoptotic process (GO:2000675);;	K04281|2.39254e-178|cfa:479148|K04281 calpastatin | (RefSeq) CAST; calpastatin	--	--	--	--	Calpastatin OS=Sus scrofa OX=9823 GN=CAST PE=1 SV=1	O	Posttranslational modification, protein turnover, chaperones	calpastatin isoform X5 [Canis lupus familiaris]	cellular component: cell (GO:0005623);; cellular component: organelle (GO:0043226);; cellular component: cell part (GO:0044464);; cellular component: membrane (GO:0016020);; biological process: biological regulation (GO:0065007)
ONT.7749.1	17	14	4	4	3	4	21.7417716986079	10.9495530627073	2.97587163280125	3.41442012049489	2.65075272541559	2.83362377977076	0.0298471389898283	-1.15207969507323	down	--	--	--	--	--	--	--	--	--	--	--	--	--
ONT.1704.1	13	2	1	2	0	0	16.6260607107001	1.56422186610104	0.743967908200312	1.70721006024744	0	0	0.0378494985019962	-1.11410727586664	down	--	--	--	--	--	--	--	--	--	--	--	--	--
rna-XM_022408723.1	2	16	6	2	2	1	2.55785549395387	12.5137749288084	4.46380744920187	1.70721006024744	1.7671684836104	0.70840594494269	0.0300796248007177	-1.18622924877105	down	[S]	Function unknown	--	--	--	[M]	Cell wall/membrane/envelope biogenesis	Scramblase	Phospholipid scramblase 2 OS=Bos taurus OX=9913 GN=PLSCR2 PE=2 SV=1	S	Function unknown	phospholipid scramblase 4 [Canis lupus familiaris]	--
ONT.52.1	1	2	0	2	4	18	1.27892774697693	1.56422186610104	0	1.70721006024744	3.53433696722079	12.7513070089684	0.0358125287413105	1.14683844702642	up	--	--	--	--	--	--	--	--	--	--	--	--	--
ONT.388.2	5	23	20	3	8	6	6.39463873488467	17.988551460162	14.8793581640062	2.56081509037116	7.06867393444158	4.25043566965614	0.0395669662875597	-1.06690743926107	down	--	--	--	--	--	--	--	--	--	--	--	--	--
ONT.1868.2	2	0	0	26	9	5	2.55785549395387	0	0	22.1937307832168	7.95225817624678	3.54202972471345	0.000713069687789593	1.85117316524499	up	--	--	Molecular Function: amyloid-beta binding (GO:0001540);; Biological Process: regulation of protein phosphorylation (GO:0001932);; Biological Process: endothelial cell proliferation (GO:0001935);; Biological Process: negative regulation of cytokine secretion involved in immune response (GO:0002740);; Biological Process: phosphatidylcholine biosynthetic process (GO:0006656);; Biological Process: cho…	K08757|2.28255e-166|cfa:479427|K08757 apolipoprotein A-I | (RefSeq) APOA1, Apo-AI, ApoA-I; apolipoprotein A1	PPAR signaling pathway (ko03320);; Fat digestion and absorption (ko04975);; Vitamin digestion and absorption (ko04977);; African trypanosomiasis (ko05143)	--	--	Apolipoprotein A1/A4/E domain;; YtxH-like protein	Apolipoprotein A-I OS=Canis lupus familiaris OX=9615 GN=APOA1 PE=1 SV=2	O	Posttranslational modification, protein turnover, chaperones	apolipoprotein A-I [Canis lupus familiaris]	molecular function: binding (GO:0005488);; biological process: biological regulation (GO:0065007);; biological process: single-organism process (GO:0044699);; biological process: metabolic process (GO:0008152);; biological process: cellular process (GO:0009987);; biological process: signaling (GO:0023052);; biological process: response to stimulus (GO:0050896);; biological process: localization (…
rna-XM_005617684.3	3	36	17	2	4	7	3.8367832409308	28.1559935898188	12.6474544394053	1.70721006024744	3.53433696722079	4.95884161459883	0.00835292653299583	-1.40003287037643	down	--	--	Cellular Component: lysosomal membrane (GO:0005765);; Cellular Component: integral component of plasma membrane (GO:0005887);; Biological Process: transport (GO:0006810);;	K12387|1.7928e-161|cfa:487324|K12387 lysosomal-associated transmembrane protein | (RefSeq) LAPTM5; lysosomal protein transmembrane 5	Lysosome (ko04142)	--	--	Golgi 4-transmembrane spanning transporter	Lysosomal-associated transmembrane protein 5 OS=Bos taurus OX=9913 GN=LAPTM5 PE=2 SV=1	U	Intracellular trafficking, secretion, and vesicular transport	lysosomal-associated transmembrane protein 5 [Canis lupus familiaris]	cellular component: cell (GO:0005623);; cellular component: membrane (GO:0016020);; cellular component: organelle (GO:0043226);; cellular component: organelle part (GO:0044422);; cellular component: cell part (GO:0044464);; cellular component: membrane part (GO:0044425);; biological process: localization (GO:0051179)
ONT.1083.1	3	8	2	0	0	1	3.8367832409308	6.25688746440418	1.48793581640062	0	0	0.70840594494269	0.0214143520585044	-1.22603506048277	down	--	--	--	--	--	--	--	--	--	--	--	--	--
rna-XM_843419.5	1	0	1	4	5	10	1.27892774697693	0	0.743967908200312	3.41442012049489	4.41792120902599	7.0840594494269	0.0248507417951667	1.22463756328909	up	--	--	Molecular Function: calcium ion binding (GO:0005509);;	--	--	[P]	Inorganic ion transport and metabolism	EF-hand domain pair;; EF-hand domain pair;; EF-hand domain;; EF hand	Calcium uptake protein 1, mitochondrial OS=Macaca fascicularis OX=9541 GN=MICU1 PE=2 SV=2	S	Function unknown	calcium uptake protein 3, mitochondrial [Canis lupus familiaris]	molecular function: binding (GO:0005488)
ONT.3803.1	3	11	3	0	0	0	3.8367832409308	8.60322026355574	2.23190372460094	0	0	0	0.00257506260040009	-1.61861031714817	down	--	--	--	--	--	--	--	--	--	--	--	--	--
rna-XM_003639976.4	433	736	1223	186	229	606	553.775714441013	575.633646725184	909.872751728981	158.770535603012	202.34079137339	429.29400263527	0.00530387078097879	-1.19654038972866	down	--	--	Molecular Function: extracellular matrix structural constituent (GO:0005201);; Molecular Function: calcium ion binding (GO:0005509);; Biological Process: cell differentiation (GO:0030154);; Biological Process: regulation of bone mineralization (GO:0030500);; Cellular Component: extracellular matrix (GO:0031012);; Biological Process: cartilage development (GO:0051216);; Cellular Component: extrace…	K19481|1.32554e-56|cfa:100856382|K19481 matrix Gla protein | (RefSeq) MGP; matrix Gla protein	--	--	--	--	Matrix Gla protein OS=Bos taurus OX=9913 GN=MGP PE=1 SV=1	S	Function unknown	matrix Gla protein [Canis lupus familiaris]	molecular function: structural molecule activity (GO:0005198);; molecular function: binding (GO:0005488);; biological process: cellular process (GO:0009987);; biological process: developmental process (GO:0032502);; biological process: single-organism process (GO:0044699);; biological process: biological regulation (GO:0065007);; cellular component: extracellular region (GO:0005576);; cellular co…
rna-XM_003638992.3	5	1	3	21	9	13	6.39463873488467	0.782110933050522	2.23190372460094	17.9257056325982	7.95225817624678	9.20927728425497	0.0166349136828069	1.26759670570009	up	--	--	Biological Process: positive regulation of phosphatidylinositol 3-kinase signaling (GO:0014068);; Cellular Component: integral component of membrane (GO:0016021);; Biological Process: anterior/posterior axon guidance (GO:0033564);; Biological Process: negative regulation of neuron apoptotic process (GO:0043524);; Biological Process: negative regulation of extrinsic apoptotic signaling pathway in …	K07521|0|cfa:479239|K07521 netrin receptor unc-5 | (RefSeq) UNC5B; unc-5 netrin receptor B	Axon guidance (ko04360)	[T]	Signal transduction mechanisms	UPA domain;; ZU5 domain;; Immunoglobulin I-set domain;; Death domain;; Immunoglobulin domain;; Thrombospondin type 1 domain;; Immunoglobulin domain;; Immunoglobulin domain	Thrombospondin-2 OS=Bos taurus OX=9913 GN=THBS2 PE=2 SV=2	U	Intracellular trafficking, secretion, and vesicular transport	netrin receptor UNC5B isoform X2 [Canis lupus familiaris]	biological process: biological regulation (GO:0065007);; cellular component: membrane (GO:0016020);; cellular component: membrane part (GO:0044425);; biological process: cellular process (GO:0009987);; biological process: multicellular organismal process (GO:0032501);; biological process: developmental process (GO:0032502);; biological process: locomotion (GO:0040011);; biological process: single…
rna-XM_537996.6	116	180	198	70	45	123	148.355618649324	140.779967949094	147.305645823662	59.7523521086605	39.7612908812339	87.1339312279509	0.00786707901381231	-1.0747307959376	down	--	--	Cellular Component: integral component of plasma membrane (GO:0005887);; Biological Process: cell surface receptor signaling pathway (GO:0007166);;	K06571|0|chx:102174376|K06571 tetraspanin-7 | (RefSeq) TSPAN7; tetraspanin 7	Transcriptional misregulation in cancer (ko05202)	[R]	General function prediction only	Tetraspanin family	Tetraspanin-7 OS=Pan troglodytes OX=9598 GN=TSPAN7 PE=2 SV=1	S	Function unknown	tetraspanin-7 [Canis lupus familiaris]	cellular component: cell (GO:0005623);; cellular component: membrane (GO:0016020);; cellular component: membrane part (GO:0044425);; cellular component: cell part (GO:0044464);; biological process: cellular process (GO:0009987);; biological process: signaling (GO:0023052);; biological process: single-organism process (GO:0044699);; biological process: response to stimulus (GO:0050896);; biologica…
rna-NM_001287158.1	158	478	419	133	106	194	202.070584022356	373.84902599815	311.722553535931	113.529469006455	93.659929631351	137.430753318882	0.00351699616487275	-1.21245164501691	down	--	--	Cellular Component: proteinaceous extracellular matrix (GO:0005578);; Cellular Component: extracellular space (GO:0005615);; Biological Process: cell adhesion (GO:0007155);; Biological Process: negative regulation of cell proliferation (GO:0008285);; Biological Process: collagen fibril organization (GO:0030199);; Cellular Component: extracellular exosome (GO:0070062);;	--	--	--	--	Dermatopontin	Dermatopontin OS=Bos taurus OX=9913 GN=DPT PE=1 SV=3	S	Function unknown	dermatopontin [Felis catus]	cellular component: extracellular region (GO:0005576);; cellular component: extracellular region part (GO:0044421);; biological process: biological adhesion (GO:0022610);; biological process: biological regulation (GO:0065007);; biological process: cellular process (GO:0009987);; biological process: single-organism process (GO:0044699);; biological process: cellular component organization or biog…
rna-XM_005641131.2	2	5	1	17	9	9	2.55785549395387	3.91055466525261	0.743967908200312	14.5112855121033	7.95225817624678	6.37565350448421	0.029513161336603	1.16637204911543	up	[R]	General function prediction only	Molecular Function: transcription cofactor activity (GO:0003712);; Cellular Component: nucleus (GO:0005634);; Cellular Component: cytoplasm (GO:0005737);; Molecular Function: quercetin 2,3-dioxygenase activity (GO:0008127);; Biological Process: monocyte differentiation (GO:0030224);; Molecular Function: metal ion binding (GO:0046872);; Biological Process: oxidation-reduction process (GO:0055114);…	K06911|0|cfa:480846|K06911 uncharacterized protein | (RefSeq) PIR; pirin	--	--	--	Pirin C-terminal cupin domain;; Pirin	--	S	Function unknown	pirin isoform X1 [Canis lupus familiaris]	biological process: biological regulation (GO:0065007);; molecular function: transcription factor activity, protein binding (GO:0000988);; cellular component: cell (GO:0005623);; cellular component: organelle (GO:0043226);; cellular component: cell part (GO:0044464);; biological process: metabolic process (GO:0008152);; biological process: single-organism process (GO:0044699);; molecular function…
rna-XM_005617252.3	30	59	59	18	14	25	38.367832409308	46.1445450499808	43.8941065838184	15.364890542227	12.3701793852728	17.7101486235672	0.00435131031638544	-1.24932122942155	down	--	--	--	--	--	--	--	Endothelial cell-specific chemotaxis regulator	Endothelial cell-specific chemotaxis regulator OS=Canis lupus familiaris OX=9615 GN=ECSCR PE=2 SV=1	U	Intracellular trafficking, secretion, and vesicular transport	endothelial cell-specific chemotaxis regulator isoform X1 [Canis lupus familiaris]	--
ONT.630.1	13	14	3	5	3	1	16.6260607107001	10.9495530627073	2.23190372460094	4.26802515061861	2.65075272541559	0.70840594494269	0.0497694850897158	-1.06039420909505	down	--	--	Molecular Function: nucleic acid binding (GO:0003676);; Biological Process: tRNA splicing, via endonucleolytic cleavage and ligation (GO:0006388);; Cellular Component: tRNA-splicing ligase complex (GO:0072669);;	--	--	--	--	--	--	S	Function unknown	protein archease isoform X3 [Canis lupus familiaris]	molecular function: binding (GO:0005488);; biological process: metabolic process (GO:0008152);; biological process: cellular process (GO:0009987);; cellular component: cell (GO:0005623);; cellular component: macromolecular complex (GO:0032991);; cellular component: cell part (GO:0044464)
rna-XM_005622324.3	35	19	31	11	7	20	44.7624711441927	14.8601077279599	23.0630051542097	9.38965533136094	6.18508969263639	14.1681188988538	0.0232703022600839	-1.06635593727693	down	--	--	Cellular Component: cell surface (GO:0009986);; Cellular Component: integral component of membrane (GO:0016021);;	K04007|0|cfa:609365|K04007 membrane cofactor protein | (RefSeq) CD46 molecule, complement regulatory protein-like	Complement and coagulation cascades (ko04610);; Measles (ko05162)	--	--	Sushi repeat (SCR repeat)	Membrane cofactor protein OS=Bos taurus OX=9913 GN=CD46 PE=1 SV=2	O	Posttranslational modification, protein turnover, chaperones	membrane cofactor protein isoform X3 [Canis lupus familiaris]	cellular component: cell (GO:0005623);; cellular component: cell part (GO:0044464);; cellular component: membrane (GO:0016020);; cellular component: membrane part (GO:0044425)
ONT.432.1	3	1	3	3	10	50	3.8367832409308	0.782110933050522	2.23190372460094	2.56081509037116	8.83584241805198	35.4202972471345	0.00419559401041233	1.54811270725283	up	--	--	--	--	--	--	--	--	--	--	--	--	--
rna-XM_546029.6	21	41	88	11	13	22	26.8574826865156	32.0665482550714	65.4691759216275	9.38965533136094	11.4865951434676	15.5849307887392	0.00253674075645054	-1.42124242496046	down	--	--	Cellular Component: endosome (GO:0005768);; Cellular Component: plasma membrane (GO:0005886);; Biological Process: negative regulation of heat generation (GO:0031651);; Molecular Function: beta-3 adrenergic receptor binding (GO:0031699);; Biological Process: skin development (GO:0043588);; Biological Process: negative regulation of multicellular organismal metabolic process (GO:0044252);; Biologi…	--	--	[R]	General function prediction only	Arrestin (or S-antigen), N-terminal domain;; Arrestin (or S-antigen), C-terminal domain	Arrestin domain-containing protein 3 OS=Pongo abelii OX=9601 GN=ARRDC3 PE=2 SV=1	S	Function unknown	arrestin domain-containing protein 3 isoform X1 [Canis lupus familiaris]	cellular component: cell (GO:0005623);; cellular component: organelle (GO:0043226);; cellular component: cell part (GO:0044464);; cellular component: membrane (GO:0016020);; biological process: biological regulation (GO:0065007);; molecular function: binding (GO:0005488);; biological process: multicellular organismal process (GO:0032501);; biological process: developmental process (GO:0032502);; …
ONT.10.2	108	247	102	113	58	47	138.124196673509	193.181400463479	75.8847266364318	96.4573684039805	51.2478860247015	33.2950794123064	0.0399407970364062	-0.925534485660493	down	--	--	--	--	--	--	--	--	--	S	Function unknown	hypothetical protein M91_19203, partial [Bos mutus]	--
ONT.9392.1	4	10	6	2	1	2	5.11571098790774	7.82110933050522	4.46380744920187	1.70721006024744	0.883584241805198	1.41681188988538	0.040767203259819	-1.11777077798419	down	--	--	Molecular Function: phosphorelay sensor kinase activity (GO:0000155);; Biological Process: phosphorelay signal transduction system (GO:0000160);; Molecular Function: RNA polymerase II transcription factor activity, sequence-specific DNA binding (GO:0000981);; Biological Process: endocardial cushion development (GO:0003197);; Biological Process: endocardial cushion to mesenchymal transition involv…	K09435|0|bta:535231|K09435 transcriptional regulator ERG | (RefSeq) ERG; ERG, ETS transcription factor	Transcriptional misregulation in cancer (ko05202)	[K]	Transcription	--	Friend leukemia integration 1 transcription factor OS=Bos taurus OX=9913 GN=FLI1 PE=2 SV=1	K	Transcription	transcriptional regulator ERG isoform X3 [Enhydra lutris kenyoni]	biological process: metabolic process (GO:0008152);; biological process: cellular process (GO:0009987);; biological process: signaling (GO:0023052);; biological process: single-organism process (GO:0044699);; biological process: response to stimulus (GO:0050896);; biological process: biological regulation (GO:0065007);; molecular function: catalytic activity (GO:0003824);; molecular function: sig…
rna-XM_022426735.1	0	0	0	2	3	5	0	0	0	1.70721006024744	2.65075272541559	3.54202972471345	0.0345534067924164	1.06357911962652	up	--	--	Cellular Component: nucleoplasm (GO:0005654);; Molecular Function: RNA binding (GO:0044822);;	K14942|7.34548e-177|ocu:100358508|K14942 KH domain-containing, RNA-binding, signal transduction-associated protein 3 | (RefSeq) KHDRBS3; KH RNA binding domain containing, signal transduction associated 3	--	[A]	RNA processing and modification	Qua1 domain;; KH domain	Protein quaking OS=Sus scrofa OX=9823 GN=QKI PE=2 SV=1	A	RNA processing and modification	KH domain-containing, RNA-binding, signal transduction-associated protein 3 isoform X6 [Canis lupus familiaris]	cellular component: cell (GO:0005623);; cellular component: organelle (GO:0043226);; cellular component: organelle part (GO:0044422);; cellular component: cell part (GO:0044464)
rna-XM_014111133.2	2	26	59	0	3	9	2.55785549395387	20.3348842593136	43.8941065838184	0	2.65075272541559	6.37565350448421	0.00162458996339951	-1.70646358467903	down	--	--	Biological Process: positive regulation of type IIa hypersensitivity (GO:0001798);; Biological Process: positive regulation of type III hypersensitivity (GO:0001805);; Biological Process: positive regulation of type I hypersensitivity (GO:0001812);; Biological Process: neutrophil activation involved in immune response (GO:0002283);; Biological Process: T cell differentiation involved in immune re…	K07983|2.51676e-42|cfa:403798|K07983 Fc receptor, IgE, high affinity I, gamma polypeptide | (RefSeq) FCER1G; Fc fragment of IgE receptor Ig	Sphingolipid signaling pathway (ko04071);; Phospholipase D signaling pathway (ko04072);; Platelet activation (ko04611);; Natural killer cell mediated cytotoxicity (ko04650);; Fc epsilon RI signaling pathway (ko04664);; Tuberculosis (ko05152);; Asthma (ko05310)	--	--	T-cell surface glycoprotein CD3 zeta chain;; Immunoreceptor tyrosine-based activation motif	High affinity immunoglobulin epsilon receptor subunit gamma OS=Macaca fascicularis OX=9541 GN=FCER1G PE=3 SV=1	U	Intracellular trafficking, secretion, and vesicular transport	high affinity immunoglobulin epsilon receptor subunit gamma isoform X1 [Canis lupus familiaris]	biological process: biological regulation (GO:0065007);; biological process: immune system process (GO:0002376);; biological process: cellular process (GO:0009987);; biological process: single-organism process (GO:0044699);; biological process: response to stimulus (GO:0050896);; biological process: multicellular organismal process (GO:0032501);; biological process: developmental process (GO:0032…
rna-XM_022411010.1	2	2	2	1	12	17	2.55785549395387	1.56422186610104	1.48793581640062	0.853605030123722	10.6030109016624	12.0429010640257	0.0480194040440453	1.07964105912199	up	[M]	Cell wall/membrane/envelope biogenesis	Biological Process: positive regulation of systemic arterial blood pressure (GO:0003084);; Molecular Function: protein serine/threonine kinase activity (GO:0004674);; Molecular Function: ATP binding (GO:0005524);; Cellular Component: cytosol (GO:0005829);; Biological Process: protein phosphorylation (GO:0006468);; Biological Process: negative regulation of phosphatase activity (GO:0010923);; Mole…	K08867|0|mcc:706493|K08867 WNK lysine deficient protein kinase [EC:2.7.11.1] | (RefSeq) WNK1, HSN2; WNK lysine deficient protein kinase 1	--	[R]	General function prediction only	Protein kinase domain;; Protein tyrosine kinase;; Oxidative-stress-responsive kinase 1 C-terminal domain	Serine/threonine-protein kinase WNK1 OS=Sus scrofa OX=9823 GN=WNK1 PE=2 SV=3	T	Signal transduction mechanisms	serine/threonine-protein kinase WNK1 isoform X16 [Canis lupus familiaris]	biological process: multicellular organismal process (GO:0032501);; biological process: biological regulation (GO:0065007);; biological process: metabolic process (GO:0008152);; biological process: cellular process (GO:0009987);; molecular function: catalytic activity (GO:0003824);; molecular function: binding (GO:0005488);; cellular component: cell (GO:0005623);; cellular component: cell part (G…
rna-NM_001313797.1	93	60	42	117	121	239	118.940280468855	46.9266559830313	31.2466521444131	99.8717885244754	106.913693258429	169.309020841303	0.0453539931928775	0.844000464263124	up	--	--	--	K20632|0|cfa:475607|K20632 deleted in liver cancer protein | (RefSeq) DLC1, ARHGAP7, Dlc-1, STARD12; DLC1 Rho GTPase activating protein	--	[T]	Signal transduction mechanisms	START domain;; RhoGAP domain;; SAM domain (Sterile alpha motif)	Rho GTPase-activating protein 7 OS=Canis lupus familiaris OX=9615 GN=DLC1 PE=2 SV=1	U	Intracellular trafficking, secretion, and vesicular transport	rho GTPase-activating protein 7 isoform 1 [Canis lupus familiaris]	--
ONT.2728.1	47	59	62	31	25	16	60.1096041079159	46.1445450499808	46.1260103084193	26.4617559338354	22.0896060451299	11.334495119083	0.0149647690858467	-1.06925799292274	down	[J]	Translation, ribosomal structure and biogenesis	Molecular Function: serine-tRNA ligase activity (GO:0004828);; Molecular Function: ATP binding (GO:0005524);; Cellular Component: cytoplasm (GO:0005737);; Biological Process: seryl-tRNA aminoacylation (GO:0006434);; Cellular Component: extracellular exosome (GO:0070062);;	K01875|0|cfa:490124|K01875 seryl-tRNA synthetase [EC:6.1.1.11] | (RefSeq) SARS; seryl-tRNA synthetase	Aminoacyl-tRNA biosynthesis (ko00970)	[J]	Translation, ribosomal structure and biogenesis	--	Serine--tRNA ligase, cytoplasmic OS=Macaca fascicularis OX=9541 GN=SARS PE=2 SV=3	J	Translation, ribosomal structure and biogenesis	serine--tRNA ligase, cytoplasmic [Canis lupus familiaris]	molecular function: catalytic activity (GO:0003824);; molecular function: binding (GO:0005488);; cellular component: cell (GO:0005623);; cellular component: cell part (GO:0044464);; biological process: metabolic process (GO:0008152);; biological process: cellular process (GO:0009987);; biological process: single-organism process (GO:0044699);; cellular component: extracellular region (GO:0005576)…
rna-XM_005636954.3	0	0	0	5	2	5	0	0	0	4.26802515061861	1.7671684836104	3.54202972471345	0.0194798387720798	1.20638687404511	up	--	--	Molecular Function: calcium ion binding (GO:0005509);;	--	--	[T]	Signal transduction mechanisms	Calcium-binding EGF domain;; von Willebrand factor type C domain;; EGF domain;; Complement Clr-like EGF-like;; Laminin G domain;; EGF-like domain;; Laminin G domain	Protein kinase C-binding protein NELL2 OS=Pongo abelii OX=9601 GN=NELL2 PE=2 SV=2	S	Function unknown	PREDICTED: LOW QUALITY PROTEIN: protein kinase C-binding protein NELL2 [Ursus maritimus]	molecular function: binding (GO:0005488)
rna-XM_003434024.4	14	13	23	26	179	69	17.9049884576771	10.1674421296568	17.1112618886072	22.1937307832168	158.16157928313	48.8800102010456	0.000709490651820243	1.67646634858444	up	--	--	Biological Process: osteoblast differentiation (GO:0001649);; Cellular Component: extracellular space (GO:0005615);; Biological Process: cell adhesion (GO:0007155);; Biological Process: response to vitamin D (GO:0033280);; Biological Process: positive regulation of bone resorption (GO:0045780);; Molecular Function: extracellular matrix binding (GO:0050840);; Cellular Component: extracellular exos…	K06250|6.17611e-141|fca:101094264|K06250 secreted phosphoprotein 1 | (RefSeq) SPP1; secreted phosphoprotein 1	PI3K-Akt signaling pathway (ko04151);; Focal adhesion (ko04510);; ECM-receptor interaction (ko04512);; Toll-like receptor signaling pathway (ko04620)	--	--	Osteopontin	Osteopontin OS=Sus scrofa OX=9823 GN=SPP1 PE=1 SV=1	O	Posttranslational modification, protein turnover, chaperones	osteopontin isoform X1 [Canis lupus familiaris]	biological process: cellular process (GO:0009987);; biological process: developmental process (GO:0032502);; biological process: single-organism process (GO:0044699);; cellular component: extracellular region (GO:0005576);; cellular component: extracellular region part (GO:0044421);; biological process: biological adhesion (GO:0022610);; biological process: response to stimulus (GO:0050896);; bio…
ONT.5334.8	0	0	2	15	1	2	0	0	1.48793581640062	12.8040754518558	0.883584241805198	1.41681188988538	0.0472176701671329	1.06225330179792	up	--	--	Cellular Component: nucleus (GO:0005634);; Cellular Component: cytoplasm (GO:0005737);; Biological Process: striated muscle tissue development (GO:0014706);; Biological Process: negative regulation of axon extension (GO:0030517);; Biological Process: muscle cell differentiation (GO:0042692);; Biological Process: skeletal muscle tissue regeneration (GO:0043403);; Biological Process: negative regul…	--	--	[Z]	Cytoskeleton	Interferon-related developmental regulator (IFRD)	Interferon-related developmental regulator 1 OS=Sus scrofa OX=9823 GN=IFRD1 PE=2 SV=1	K	Transcription	interferon-related developmental regulator 1 [Canis lupus familiaris]	cellular component: cell (GO:0005623);; cellular component: organelle (GO:0043226);; cellular component: cell part (GO:0044464);; biological process: developmental process (GO:0032502);; biological process: cellular process (GO:0009987);; biological process: multicellular organismal process (GO:0032501);; biological process: single-organism process (GO:0044699);; biological process: biological re…
ONT.4400.1	106	169	201	86	56	50	135.566341179555	132.176747685538	149.537549548263	73.4100325906401	49.4807175410911	35.4202972471345	0.00481236531406699	-1.17770142926402	down	[T]	Signal transduction mechanisms	Molecular Function: transcriptional activator activity, RNA polymerase II core promoter proximal region sequence-specific binding (GO:0001077);; Biological Process: angiogenesis (GO:0001525);; Biological Process: embryonic placenta development (GO:0001892);; Biological Process: blood vessel remodeling (GO:0001974);; Biological Process: regulation of heart rate (GO:0002027);; Cellular Component: t…	K09095|0|cfa:474578|K09095 hypoxia-inducible factor 2 alpha | (RefSeq) EPAS1; endothelial PAS domain protein 1	Pathways in cancer (ko05200);; Renal cell carcinoma (ko05211)	[TK]	Signal transduction mechanisms;; Transcription	PAS fold;; PAS domain;; Hypoxia-inducible factor-1;; PAS fold;; PAS domain;; PAS fold	Hypoxia-inducible factor 1-alpha OS=Bos taurus OX=9913 GN=HIF1A PE=2 SV=1	K	Transcription	endothelial PAS domain-containing protein 1 isoform X2 [Canis lupus familiaris]	biological process: metabolic process (GO:0008152);; biological process: cellular process (GO:0009987);; biological process: biological regulation (GO:0065007);; molecular function: nucleic acid binding transcription factor activity (GO:0001071);; biological process: developmental process (GO:0032502);; biological process: single-organism process (GO:0044699);; biological process: reproduction (G…
ONT.8937.1	16	3	1	2	1	0	20.462843951631	2.34633279915157	0.743967908200312	1.70721006024744	0.883584241805198	0	0.0302889721181116	-1.17965236107165	down	--	--	--	--	--	--	--	--	--	--	--	--	--
ONT.7586.1	13	7	6	2	2	3	16.6260607107001	5.47477653135365	4.46380744920187	1.70721006024744	1.7671684836104	2.12521783482807	0.0257495599216489	-1.2029384665445	down	--	--	--	--	--	--	--	--	--	K	Transcription	uncharacterized protein LOC111097605 isoform X1 [Canis lupus familiaris]	--
ONT.9921.1	1	5	6	0	0	0	1.27892774697693	3.91055466525261	4.46380744920187	0	0	0	0.0120535073800036	-1.30618090172396	down	--	--	--	--	--	--	--	--	--	--	--	glycerophosphodiester phosphodiesterase domain-containing protein 4 isoform X6 [Canis lupus familiaris]	--
rna-XM_005632039.3	2	4	3	0	0	0	2.55785549395387	3.12844373220209	2.23190372460094	0	0	0	0.0257091532376137	-1.12853672872672	down	--	--	Cellular Component: endoplasmic reticulum lumen (GO:0005788);; Biological Process: protein O-linked glycosylation (GO:0006493);; Molecular Function: protein N-acetylglucosaminyltransferase activity (GO:0016262);;	K18134|0|cfa:494221|K18134 protein O-GlcNAc transferase [EC:2.4.1.255] | (RefSeq) EOGT, AER61; EGF domain specific O-linked N-acetylglucosamine transferase	Other types of O-glycan biosynthesis (ko00514)	[S]	Function unknown	Protein of unknown function (DUF563)	EGF domain-specific O-linked N-acetylglucosamine transferase OS=Canis lupus familiaris OX=9615 GN=EOGT PE=2 SV=1	S	Function unknown	EGF domain-specific O-linked N-acetylglucosamine transferase isoform X1 [Canis lupus familiaris]	cellular component: cell (GO:0005623);; cellular component: membrane-enclosed lumen (GO:0031974);; cellular component: organelle (GO:0043226);; cellular component: organelle part (GO:0044422);; cellular component: cell part (GO:0044464);; biological process: metabolic process (GO:0008152);; biological process: cellular process (GO:0009987);; biological process: single-organism process (GO:0044699…
rna-XM_005619298.3	17	270	169	14	14	59	21.7417716986079	211.169951923641	125.730576485853	11.9504704217321	12.3701793852728	41.7959507516187	0.000462498216943559	-1.78749564733782	down	--	--	--	K06505|1.90566e-130|cfa:479329|K06505 CD74 antigen | (RefSeq) CD74; CD74 molecule	Antigen processing and presentation (ko04612);; Tuberculosis (ko05152);; Herpes simplex infection (ko05168)	--	--	CLIP, MHC2 interacting;; Class II MHC-associated invariant chain trimerisation domain	--	U	Intracellular trafficking, secretion, and vesicular transport	HLA class II histocompatibility antigen gamma chain isoform X2 [Felis catus]	--
rna-XM_022419436.1	1	0	0	2	4	9	1.27892774697693	0	0	1.70721006024744	3.53433696722079	6.37565350448421	0.0335625587484088	1.13444958922665	up	--	--	--	--	--	--	--	--	--	U	Intracellular trafficking, secretion, and vesicular transport	fibronectin type III domain-containing protein 10, partial [Canis lupus familiaris]	--
ONT.10127.1	21	16	21	31	60	57	26.8574826865156	12.5137749288084	15.6233260722065	26.4617559338354	53.0150545083119	40.3791388617333	0.0362215704614321	0.92992344109606	up	--	--	--	--	--	--	--	--	--	--	--	--	--
rna-XM_539472.6	4	7	2	0	1	1	5.11571098790774	5.47477653135365	1.48793581640062	0	0.883584241805198	0.70840594494269	0.0452903099570359	-1.08111144277971	down	--	--	Molecular Function: integrin binding (GO:0005178);; Cellular Component: integral component of plasma membrane (GO:0005887);; Biological Process: cell adhesion (GO:0007155);; Molecular Function: heparin binding (GO:0008201);; Biological Process: negative regulation of tumor necrosis factor production (GO:0032720);;	K20732|0|cfa:482355|K20732 transmembrane glycoprotein NMB | (RefSeq) GPNMB; glycoprotein nmb	--	--	--	PKD domain	Melanocyte protein PMEL OS=Bos taurus OX=9913 GN=PMEL PE=2 SV=2	S	Function unknown	transmembrane glycoprotein NMB [Canis lupus familiaris]	molecular function: binding (GO:0005488);; cellular component: cell (GO:0005623);; cellular component: membrane (GO:0016020);; cellular component: membrane part (GO:0044425);; cellular component: cell part (GO:0044464);; biological process: biological adhesion (GO:0022610);; biological process: biological regulation (GO:0065007)
rna-NM_001012735.2	48	187	108	48	32	76	61.3885318548929	146.254744480448	80.3485340856337	40.9730414459386	28.2746957377663	53.8388518156444	0.0168290883881354	-1.06136303354705	down	--	--	Biological Process: neural crest cell migration (GO:0001755);; Biological Process: positive regulation of leukocyte migration (GO:0002687);; Biological Process: positive regulation of myeloid leukocyte differentiation (GO:0002763);; Molecular Function: cytokine activity (GO:0005125);; Molecular Function: stem cell factor receptor binding (GO:0005173);; Cellular Component: extracellular space (GO:…	K05461|1.7013e-160|cfa:403507|K05461 KIT ligand | (RefSeq) KITLG, 710-712, CSF, MGF; KIT ligand	Ras signaling pathway (ko04014);; Rap1 signaling pathway (ko04015);; Cytokine-cytokine receptor interaction (ko04060);; Phospholipase D signaling pathway (ko04072);; PI3K-Akt signaling pathway (ko04151);; Hematopoietic cell lineage (ko04640);; Melanogenesis (ko04916);; Pathways in cancer (ko05200)	--	--	Stem cell factor	Kit ligand OS=Canis lupus familiaris OX=9615 GN=KITLG PE=2 SV=1	U	Intracellular trafficking, secretion, and vesicular transport	kit ligand precursor [Canis lupus familiaris]	biological process: cellular process (GO:0009987);; biological process: locomotion (GO:0040011);; biological process: single-organism process (GO:0044699);; biological process: localization (GO:0051179);; biological process: biological regulation (GO:0065007);; molecular function: binding (GO:0005488);; cellular component: extracellular region (GO:0005576);; cellular component: extracellular regi…
rna-XM_533285.6	3	3	2	3	13	27	3.8367832409308	2.34633279915157	1.48793581640062	2.56081509037116	11.4865951434676	19.1269605134526	0.0200491196642414	1.24902586336895	up	--	--	Molecular Function: calcium ion binding (GO:0005509);; Cellular Component: nuclear envelope (GO:0005635);; Cellular Component: endoplasmic reticulum membrane (GO:0005789);; Biological Process: protein folding (GO:0006457);; Biological Process: protein complex assembly (GO:0006461);; Biological Process: binding of sperm to zona pellucida (GO:0007339);; Cellular Component: integral component of mem…	K09551|0|cfa:476076|K09551 calmegin | (RefSeq) CLGN; calmegin	--	[O]	Posttranslational modification, protein turnover, chaperones	Calreticulin family	Calmegin OS=Canis lupus familiaris OX=9615 GN=CLGN PE=1 SV=2	U	Intracellular trafficking, secretion, and vesicular transport	calmegin isoform X1 [Canis lupus familiaris]	molecular function: binding (GO:0005488);; cellular component: cell (GO:0005623);; cellular component: organelle (GO:0043226);; cellular component: organelle part (GO:0044422);; cellular component: cell part (GO:0044464);; cellular component: membrane (GO:0016020);; cellular component: membrane part (GO:0044425);; biological process: cellular process (GO:0009987);; biological process: cellular co…
ONT.3034.2	19	63	77	30	22	20	24.2996271925618	49.2729887821829	57.285528931424	25.6081509037116	19.4388533197144	14.1681188988538	0.0391266073296888	-0.958547298843457	down	[M]	Cell wall/membrane/envelope biogenesis	Cellular Component: nucleus (GO:0005634);; Cellular Component: cytoplasm (GO:0005737);; Cellular Component: actin cytoskeleton (GO:0015629);; Biological Process: negative regulation of intrinsic apoptotic signaling pathway (GO:2001243);;	K15046|0|cfa:480043|K15046 influenza virus NS1A-binding protein | (RefSeq) IVNS1ABP; influenza virus NS1A binding protein	Influenza A (ko05164)	[TR]	Signal transduction mechanisms;; General function prediction only	--	Kelch-like protein 20 OS=Bos taurus OX=9913 GN=KLHL20 PE=2 SV=3	S	Function unknown	influenza virus NS1A-binding protein [Canis lupus familiaris]	cellular component: cell (GO:0005623);; cellular component: organelle (GO:0043226);; cellular component: cell part (GO:0044464);; biological process: biological regulation (GO:0065007)
rna-XM_847246.4	2	6	3	0	1	0	2.55785549395387	4.69266559830313	2.23190372460094	0	0.883584241805198	0	0.043688780898665	-1.06483515525663	down	--	--	--	--	--	--	--	Trypsin-like peptidase domain	--	O	Posttranslational modification, protein turnover, chaperones	protein FAM111B [Canis lupus familiaris]	--
rna-XM_003434023.4	19	23	38	12	183	146	24.2996271925618	17.988551460162	28.2707805116119	10.2432603614847	161.695916250351	103.427267961633	0.00860356539049964	1.329861636312	up	--	--	Biological Process: osteoblast differentiation (GO:0001649);; Cellular Component: extracellular space (GO:0005615);; Biological Process: cell adhesion (GO:0007155);; Biological Process: response to vitamin D (GO:0033280);; Biological Process: positive regulation of bone resorption (GO:0045780);; Molecular Function: extracellular matrix binding (GO:0050840);; Cellular Component: extracellular exos…	K06250|1.19414e-144|cfa:478471|K06250 secreted phosphoprotein 1 | (RefSeq) SPP1; secreted phosphoprotein 1	PI3K-Akt signaling pathway (ko04151);; Focal adhesion (ko04510);; ECM-receptor interaction (ko04512);; Toll-like receptor signaling pathway (ko04620)	--	--	Osteopontin	Osteopontin OS=Sus scrofa OX=9823 GN=SPP1 PE=1 SV=1	O	Posttranslational modification, protein turnover, chaperones	osteopontin isoform X2 [Canis lupus familiaris]	biological process: cellular process (GO:0009987);; biological process: developmental process (GO:0032502);; biological process: single-organism process (GO:0044699);; cellular component: extracellular region (GO:0005576);; cellular component: extracellular region part (GO:0044421);; biological process: biological adhesion (GO:0022610);; biological process: response to stimulus (GO:0050896);; bio…
rna-XM_003435166.4	0	33	22	1	1	4	0	25.8096607906672	16.3672939804069	0.853605030123722	0.883584241805198	2.83362377977076	0.00194608829364578	-1.69245831573532	down	--	--	--	K20395|1.34011e-130|cfa:100685890|K20395 CO300B/D/F antigen | (RefSeq) CMRF35-like molecule 7	--	--	--	Immunoglobulin V-set domain	Polymeric immunoglobulin receptor OS=Bos taurus OX=9913 GN=PIGR PE=2 SV=1	S	Function unknown	CMRF35-like molecule 7 [Canis lupus familiaris]	--
rna-XM_022416574.1	19	2	9	5	1	0	24.2996271925618	1.56422186610104	6.69571117380281	4.26802515061861	0.883584241805198	0	0.0270903671282709	-1.20960555345338	down	[R]	General function prediction only	Molecular Function: serine-type endopeptidase inhibitor activity (GO:0004867);; Cellular Component: cytoplasm (GO:0005737);; Cellular Component: plasma membrane (GO:0005886);; Biological Process: acute-phase response (GO:0006953);; Biological Process: negative regulation of endopeptidase activity (GO:0010951);; Biological Process: hyaluronan metabolic process (GO:0030212);; Biological Process: re…	--	--	--	--	Vault protein inter-alpha-trypsin domain;; von Willebrand factor type A domain;; von Willebrand factor type A domain;; von Willebrand factor type A domain;; Inter-alpha-trypsin inhibitor heavy chain C-terminus	Inter-alpha-trypsin inhibitor heavy chain H4 OS=Bos taurus OX=9913 GN=ITIH4 PE=1 SV=1	S	Function unknown	inter-alpha-trypsin inhibitor heavy chain H4 isoform X2 [Canis lupus familiaris]	biological process: biological regulation (GO:0065007);; molecular function: molecular function regulator (GO:0098772);; cellular component: cell (GO:0005623);; cellular component: cell part (GO:0044464);; cellular component: membrane (GO:0016020);; biological process: response to stimulus (GO:0050896);; biological process: metabolic process (GO:0008152);; biological process: cellular process (GO…
rna-XM_005627068.3	2	30	29	7	7	5	2.55785549395387	23.4633279915157	21.575069337809	5.97523521086605	6.18508969263639	3.54202972471345	0.0326731573183436	-1.12381999379543	down	--	--	Biological Process: peptide antigen assembly with MHC class II protein complex (GO:0002503);; Cellular Component: collagen trimer (GO:0005581);; Biological Process: immune response (GO:0006955);; Cellular Component: cell surface (GO:0009986);; Cellular Component: integral component of membrane (GO:0016021);; Molecular Function: MHC class II protein complex binding (GO:0023026);; Cellular Componen…	K06752|9.44031e-143|aml:100464636|K06752 major histocompatibility complex, class II | (RefSeq) HLA-DMA; HLA class II histocompatibility antigen, DM alpha chain	Phagosome (ko04145);; Cell adhesion molecules (CAMs) (ko04514);; Antigen processing and presentation (ko04612);; Intestinal immune network for IgA production (ko04672);; Type I diabetes mellitus (ko04940);; Leishmaniasis (ko05140);; Toxoplasmosis (ko05145);; Staphylococcus aureus infection (ko05150);; Tuberculosis (ko05152);; Influenza A (ko05164);; HTLV-I infection (ko05166);; Herpes simplex inf…	--	--	Class II histocompatibility antigen, alpha domain;; Immunoglobulin C1-set domain	Mamu class II histocompatibility antigen, DR alpha chain OS=Macaca mulatta OX=9544 GN=Mamu-DRA PE=2 SV=1	U	Intracellular trafficking, secretion, and vesicular transport	major histocompatibility complex, class II, DM alpha isoform X1 [Canis lupus familiaris]	biological process: immune system process (GO:0002376);; biological process: cellular process (GO:0009987);; biological process: cellular component organization or biogenesis (GO:0071840);; cellular component: macromolecular complex (GO:0032991);; biological process: response to stimulus (GO:0050896);; cellular component: cell (GO:0005623);; cellular component: cell part (GO:0044464);; cellular c…
ONT.408.10	9	18	20	38	61	52	11.5103497227924	14.0779967949094	14.8793581640062	32.4369911447014	53.8986387501171	36.8371091370199	0.00726342609821806	1.20865738398438	up	--	--	Molecular Function: receptor binding (GO:0005102);; Cellular Component: voltage-gated calcium channel complex (GO:0005891);; Biological Process: muscle contraction (GO:0006936);; Biological Process: regulation of release of sequestered calcium ion into cytosol by sarcoplasmic reticulum (GO:0010880);; Cellular Component: junctional sarcoplasmic reticulum membrane (GO:0014701);; Molecular Function:…	--	--	--	--	--	Triadin OS=Canis lupus familiaris OX=9615 GN=TRDN PE=1 SV=2	U	Intracellular trafficking, secretion, and vesicular transport	Triadin [Pteropus alecto]	molecular function: binding (GO:0005488);; cellular component: cell (GO:0005623);; cellular component: membrane (GO:0016020);; cellular component: macromolecular complex (GO:0032991);; cellular component: membrane part (GO:0044425);; cellular component: cell part (GO:0044464);; biological process: multicellular organismal process (GO:0032501);; biological process: biological regulation (GO:006500…
rna-XM_532221.6	2	14	20	1	3	6	2.55785549395387	10.9495530627073	14.8793581640062	0.853605030123722	2.65075272541559	4.25043566965614	0.0297159369118049	-1.17317608026741	down	[FV]	Nucleotide transport and metabolism;; Defense mechanisms	Molecular Function: nucleotide binding (GO:0000166);; Cellular Component: cytoplasm (GO:0005737);; Cellular Component: plasma membrane (GO:0005886);; Biological Process: AMP catabolic process (GO:0006196);; Biological Process: leukocyte cell-cell adhesion (GO:0007159);; Molecular Function: 5'-nucleotidase activity (GO:0008253);; Cellular Component: cell surface (GO:0009986);; Cellular Component: …	K19970|0|cfa:474984|K19970 5'-nucleotidase [EC:3.1.3.5] | (RefSeq) NT5E; 5'-nucleotidase ecto	Purine metabolism (ko00230);; Pyrimidine metabolism (ko00240);; Nicotinate and nicotinamide metabolism (ko00760)	[F]	Nucleotide transport and metabolism	5'-nucleotidase, C-terminal domain	5&apos;-nucleotidase OS=Bos taurus OX=9913 GN=NT5E PE=1 SV=2	F	Nucleotide transport and metabolism	5&apos;-nucleotidase [Canis lupus familiaris]	molecular function: binding (GO:0005488);; cellular component: cell (GO:0005623);; cellular component: cell part (GO:0044464);; cellular component: membrane (GO:0016020);; biological process: metabolic process (GO:0008152);; biological process: cellular process (GO:0009987);; biological process: single-organism process (GO:0044699);; biological process: biological adhesion (GO:0022610);; molecula…
rna-XM_014117152.2	2	2	3	5	16	20	2.55785549395387	1.56422186610104	2.23190372460094	4.26802515061861	14.1373478688832	14.1681188988538	0.00963014227758338	1.38258415935475	up	[T]	Signal transduction mechanisms	Molecular Function: calcium ion binding (GO:0005509);; Cellular Component: extracellular exosome (GO:0070062);;	K12751|4.17992e-114|cfa:606992|K12751 myosin light chain 6 | (RefSeq) MYL6B; myosin light chain 6B	Vascular smooth muscle contraction (ko04270);; Oxytocin signaling pathway (ko04921)	[Z]	Cytoskeleton	EF-hand domain;; EF hand	Myosin light polypeptide 6 OS=Pongo abelii OX=9601 GN=MYL6 PE=2 SV=3	DTZ	Cell cycle control, cell division, chromosome partitioning;; Signal transduction mechanisms;; Cytoskeleton	myosin light chain 6B [Canis lupus familiaris]	molecular function: binding (GO:0005488);; cellular component: extracellular region (GO:0005576);; cellular component: organelle (GO:0043226);; cellular component: extracellular region part (GO:0044421)
ONT.1689.1	27	5	10	2	2	3	34.5310491683772	3.91055466525261	7.43967908200312	1.70721006024744	1.7671684836104	2.12521783482807	0.00242770101834218	-1.62588760985148	down	--	--	--	--	--	--	--	--	--	--	--	--	--
rna-XM_003640047.2	2143	5924	4283	1279	896	2832	2740.74216177157	4633.22516739129	3186.41455082194	1091.76083352824	791.691480657457	2006.2056360777	0.00251299957447676	-1.27002424923233	down	--	--	Biological Process: retina homeostasis (GO:0001895);; Biological Process: positive regulation of T cell mediated cytotoxicity (GO:0001916);; Molecular Function: protein binding (GO:0001948);; Biological Process: antigen processing and presentation of exogenous protein antigen via MHC class Ib, TAP-dependent (GO:0002481);; Biological Process: positive regulation of T cell cytokine production (GO:0…	K08055|8.92033e-65|cfa:100855741|K08055 beta-2-microglobulin | (RefSeq) B2M; beta-2-microglobulin	Antigen processing and presentation (ko04612)	--	--	Immunoglobulin C1-set domain	Beta-2-microglobulin OS=Sus scrofa OX=9823 GN=B2M PE=1 SV=1	O	Posttranslational modification, protein turnover, chaperones	beta-2-microglobulin precursor [Canis lupus familiaris]	biological process: multicellular organismal process (GO:0032501);; biological process: single-organism process (GO:0044699);; biological process: biological regulation (GO:0065007);; biological process: immune system process (GO:0002376);; cellular component: extracellular region (GO:0005576);; cellular component: extracellular region part (GO:0044421);; cellular component: cell (GO:0005623);; c…
rna-XM_546281.6	17	65	51	12	17	22	21.7417716986079	50.8372106482839	37.9423633182159	10.2432603614847	15.0209321106884	15.5849307887392	0.0115294588594619	-1.17764598812539	down	[I]	Lipid transport and metabolism	--	K07750|0|cfa:489163|K07750 methylsterol monooxygenase [EC:1.14.13.72] | (RefSeq) FAXDC2, C4H5orf4; fatty acid hydroxylase domain containing 2	Steroid biosynthesis (ko00100)	[I]	Lipid transport and metabolism	Fatty acid hydroxylase superfamily	Fatty acid hydroxylase domain-containing protein 2 OS=Macaca fascicularis OX=9541 GN=FAXDC2 PE=2 SV=1	I	Lipid transport and metabolism	fatty acid hydroxylase domain-containing protein 2 [Canis lupus familiaris]	--
rna-XM_547681.6	3	14	13	1	0	3	3.8367832409308	10.9495530627073	9.67158280660405	0.853605030123722	0	2.12521783482807	0.00390640695641429	-1.57516601035076	down	--	--	Biological Process: temperature homeostasis (GO:0001659);; Cellular Component: nucleus (GO:0005634);; Cellular Component: mitochondrial envelope (GO:0005740);; Cellular Component: lipid droplet (GO:0005811);; Biological Process: positive regulation of sequestering of triglyceride (GO:0010890);; Biological Process: negative regulation of transforming growth factor beta receptor signaling pathway (…	--	--	--	--	CIDE-N domain	Cell death activator CIDE-3 OS=Bos taurus OX=9913 GN=CIDEC PE=2 SV=1	S	Function unknown	cell death activator CIDE-A [Canis lupus familiaris]	biological process: multicellular organismal process (GO:0032501);; biological process: single-organism process (GO:0044699);; biological process: biological regulation (GO:0065007);; cellular component: cell (GO:0005623);; cellular component: organelle (GO:0043226);; cellular component: cell part (GO:0044464);; cellular component: organelle part (GO:0044422);; biological process: response to sti…
ONT.2668.1	21	9	9	3	2	10	26.8574826865156	7.0389983974547	6.69571117380281	2.56081509037116	1.7671684836104	7.0840594494269	0.0416571331776355	-1.07019591979796	down	--	--	--	--	--	--	--	--	--	--	--	--	--
ONT.9216.1	1	2	1	4	15	3	1.27892774697693	1.56422186610104	0.743967908200312	3.41442012049489	13.253763627078	2.12521783482807	0.0410126427700264	1.11888853769438	up	--	--	Biological Process: mitotic cell cycle (GO:0000278);; Molecular Function: signal transducer, downstream of receptor, with serine/threonine kinase activity (GO:0004702);; Molecular Function: ATP binding (GO:0005524);; Cellular Component: cytoplasm (GO:0005737);; Biological Process: learning (GO:0007612);; Biological Process: memory (GO:0007613);; Biological Process: locomotory behavior (GO:0007626…	K05735|1.0717e-180|cfa:100856038|K05735 p21-activated kinase 6 [EC:2.7.11.1] | (RefSeq) PAK6; p21 (RAC1) activated kinase 6	ErbB signaling pathway (ko04012);; Ras signaling pathway (ko04014);; Axon guidance (ko04360);; Focal adhesion (ko04510);; T cell receptor signaling pathway (ko04660);; Regulation of actin cytoskeleton (ko04810);; Renal cell carcinoma (ko05211)	[T]	Signal transduction mechanisms	P21-Rho-binding domain	Serine/threonine-protein kinase PAK 6 OS=Pongo abelii OX=9601 GN=PAK6 PE=2 SV=1	T	Signal transduction mechanisms	serine/threonine-protein kinase PAK 6 isoform X2 [Canis lupus familiaris]	biological process: cellular process (GO:0009987);; biological process: single-organism process (GO:0044699);; biological process: metabolic process (GO:0008152);; biological process: signaling (GO:0023052);; biological process: response to stimulus (GO:0050896);; biological process: biological regulation (GO:0065007);; molecular function: catalytic activity (GO:0003824);; molecular function: sig…
rna-XM_536987.6	3	1	3	8	13	21	3.8367832409308	0.782110933050522	2.23190372460094	6.82884024098977	11.4865951434676	14.8765248437965	0.0077205383304637	1.41502926777207	up	--	--	Molecular Function: hydrolase activity (GO:0016787);; Molecular Function: snoRNA binding (GO:0030515);; Molecular Function: RNA binding (GO:0044822);;	K16867|6.78867e-121|cfa:479862|K16867 NUDT16-like protein 1 | (RefSeq) NUDT16L1; nudix hydrolase 16 like 1	Proteoglycans in cancer (ko05205)	--	--	--	U8 snoRNA-decapping enzyme OS=Ovis aries OX=9940 GN=NUDT16 PE=2 SV=1	S	Function unknown	tudor-interacting repair regulator protein [Canis lupus familiaris]	molecular function: catalytic activity (GO:0003824);; molecular function: binding (GO:0005488)
ONT.1878.1	1	20	11	1	1	1	1.27892774697693	15.6422186610104	8.18364699020343	0.853605030123722	0.883584241805198	0.70840594494269	0.00268854907597213	-1.64243890900305	down	--	--	Biological Process: MAPK cascade (GO:0000165);; Biological Process: angiogenesis (GO:0001525);; Molecular Function: cytokine activity (GO:0005125);; Cellular Component: extracellular space (GO:0005615);; Cellular Component: intracellular (GO:0005622);; Biological Process: inflammatory response (GO:0006954);; Biological Process: extrinsic apoptotic signaling pathway via death domain receptors (GO:…	K05482|4.48139e-113|cfa:403796|K05482 interleukin 18 | (RefSeq) IL18, IGIF; interleukin 18	Cytokine-cytokine receptor interaction (ko04060);; NOD-like receptor signaling pathway (ko04621);; Cytosolic DNA-sensing pathway (ko04623);; Salmonella infection (ko05132);; Legionellosis (ko05134);; African trypanosomiasis (ko05143);; Malaria (ko05144);; Tuberculosis (ko05152);; Influenza A (ko05164);; Inflammatory bowel disease (IBD) (ko05321);; Rheumatoid arthritis (ko05323)	--	--	Interleukin-1 / 18	Interleukin-18 OS=Canis lupus familiaris OX=9615 GN=IL18 PE=2 SV=1	K	Transcription	interleukin-18 precursor [Canis lupus familiaris]	biological process: metabolic process (GO:0008152);; biological process: cellular process (GO:0009987);; biological process: signaling (GO:0023052);; biological process: single-organism process (GO:0044699);; biological process: response to stimulus (GO:0050896);; biological process: biological regulation (GO:0065007);; biological process: developmental process (GO:0032502);; molecular function: …
rna-XM_022413314.1	4	17	15	2	5	3	5.11571098790774	13.2958858618589	11.1595186230047	1.70721006024744	4.41792120902599	2.12521783482807	0.0250468903921464	-1.19247169342945	down	--	--	--	--	--	--	--	RWD domain;; Protein of unknown function (DUF1115)	RWD domain-containing protein 2B OS=Pongo abelii OX=9601 GN=RWDD2B PE=2 SV=1	S	Function unknown	RWD domain-containing protein 2B isoform X1 [Canis lupus familiaris]	--
rna-XM_003433927.4	2	12	18	2	5	1	2.55785549395387	9.38533119660626	13.3914223476056	1.70721006024744	4.41792120902599	0.70840594494269	0.0381099300943428	-1.12628661234432	down	--	--	Biological Process: DNA replication checkpoint (GO:0000076);; Cellular Component: nuclear chromatin (GO:0000790);; Cellular Component: nucleoplasm (GO:0005654);; Cellular Component: Golgi apparatus (GO:0005794);; Biological Process: positive regulation of cell proliferation (GO:0008284);; Biological Process: response to UV (GO:0009411);; Biological Process: intra-S DNA damage checkpoint (GO:00315…	K10904|0|cfa:100683743|K10904 TIMELESS-interacting protein | (RefSeq) TIPIN; TIMELESS interacting protein	--	[D]	Cell cycle control, cell division, chromosome partitioning	Replication Fork Protection Component Swi3	TIMELESS-interacting protein OS=Bos taurus OX=9913 GN=TIPIN PE=2 SV=1	K	Transcription	TIMELESS-interacting protein [Canis lupus familiaris]	biological process: cellular process (GO:0009987);; biological process: biological regulation (GO:0065007);; cellular component: cell (GO:0005623);; cellular component: membrane-enclosed lumen (GO:0031974);; cellular component: organelle (GO:0043226);; cellular component: organelle part (GO:0044422);; cellular component: cell part (GO:0044464);; biological process: response to stimulus (GO:005089…
rna-XM_022407296.1	15	12	19	51	40	24	19.183916204654	9.38533119660626	14.1353902558059	43.5338565363098	35.3433696722079	17.0017426786246	0.0487198450113378	0.917900053463888	up	[C]	Energy production and conversion	Cellular Component: mitochondrial respiratory chain complex I (GO:0005747);; Molecular Function: NADH dehydrogenase (ubiquinone) activity (GO:0008137);; Biological Process: mitochondrial respiratory chain complex I assembly (GO:0032981);; Molecular Function: metal ion binding (GO:0046872);; Molecular Function: quinone binding (GO:0048038);; Molecular Function: 4 iron, 4 sulfur cluster binding (GO…	K03940|9.05038e-111|cfa:476754|K03940 NADH dehydrogenase (ubiquinone) Fe-S protein 7 [EC:1.6.5.3 1.6.99.3] | (RefSeq) NDUFS7; NADH:ubiquinone oxidoreductase core subunit S7	Oxidative phosphorylation (ko00190);; Non-alcoholic fatty liver disease (NAFLD) (ko04932);; Alzheimer's disease (ko05010);; Parkinson's disease (ko05012);; Huntington's disease (ko05016)	[C]	Energy production and conversion	NADH ubiquinone oxidoreductase, 20 Kd subunit	NADH dehydrogenase [ubiquinone] iron-sulfur protein 7, mitochondrial OS=Bos taurus OX=9913 GN=NDUFS7 PE=1 SV=1	C	Energy production and conversion	NADH dehydrogenase [ubiquinone] iron-sulfur protein 7, mitochondrial isoform X2 [Canis lupus familiaris]	cellular component: cell (GO:0005623);; cellular component: membrane (GO:0016020);; cellular component: macromolecular complex (GO:0032991);; cellular component: organelle (GO:0043226);; cellular component: organelle part (GO:0044422);; cellular component: membrane part (GO:0044425);; cellular component: cell part (GO:0044464);; biological process: metabolic process (GO:0008152);; biological proc…
rna-XM_531834.6	2	25	16	1	2	2	2.55785549395387	19.5527733262631	11.903486531205	0.853605030123722	1.7671684836104	1.41681188988538	0.00138356715295878	-1.73295407241699	down	--	--	Molecular Function: epidermal growth factor-activated receptor activity (GO:0005006);; Molecular Function: epidermal growth factor receptor binding (GO:0005154);; Molecular Function: calcium ion binding (GO:0005509);; Cellular Component: extracellular space (GO:0005615);; Biological Process: regulation of transcription, DNA-templated (GO:0006355);; Biological Process: epidermal growth factor rece…	K18262|0|cfa:474604|K18262 EGF-containing fibulin-like extracellular matrix protein 1 | (RefSeq) EFEMP1; EGF containing fibulin like extracellular matrix protein 1	--	[T]	Signal transduction mechanisms	Calcium-binding EGF domain;; Complement Clr-like EGF-like;; Coagulation Factor Xa inhibitory site;; EGF-like domain	EGF-containing fibulin-like extracellular matrix protein 1 OS=Macaca fascicularis OX=9541 GN=EFEMP1 PE=2 SV=1	O	Posttranslational modification, protein turnover, chaperones	EGF-containing fibulin-like extracellular matrix protein 1 [Canis lupus familiaris]	biological process: metabolic process (GO:0008152);; biological process: cellular process (GO:0009987);; biological process: signaling (GO:0023052);; biological process: single-organism process (GO:0044699);; biological process: response to stimulus (GO:0050896);; biological process: biological regulation (GO:0065007);; molecular function: catalytic activity (GO:0003824);; molecular function: sig…
rna-XM_022416986.1	2	1	3	5	24	8	2.55785549395387	0.782110933050522	2.23190372460094	4.26802515061861	21.2060218033247	5.66724755954152	0.0111210313504068	1.3764021159538	up	--	--	--	--	--	--	--	Protein of unknown function (DUF2781)	Transmembrane 6 superfamily member 1 OS=Pongo abelii OX=9601 GN=TM6SF1 PE=2 SV=1	U	Intracellular trafficking, secretion, and vesicular transport	transmembrane 6 superfamily member 1 isoform X1 [Canis lupus familiaris]	--
ONT.3034.1	42	181	237	86	62	25	53.7149653730312	141.562078882145	176.320394243474	73.4100325906401	54.7822229919223	17.7101486235672	0.0281372285676311	-1.06494047805421	down	[M]	Cell wall/membrane/envelope biogenesis	Cellular Component: nucleus (GO:0005634);; Cellular Component: cytoplasm (GO:0005737);; Cellular Component: actin cytoskeleton (GO:0015629);; Biological Process: negative regulation of intrinsic apoptotic signaling pathway (GO:2001243);;	K15046|0|cfa:480043|K15046 influenza virus NS1A-binding protein | (RefSeq) IVNS1ABP; influenza virus NS1A binding protein	Influenza A (ko05164)	[TR]	Signal transduction mechanisms;; General function prediction only	--	Kelch-like protein 20 OS=Bos taurus OX=9913 GN=KLHL20 PE=2 SV=3	S	Function unknown	influenza virus NS1A-binding protein [Canis lupus familiaris]	cellular component: cell (GO:0005623);; cellular component: organelle (GO:0043226);; cellular component: cell part (GO:0044464);; biological process: biological regulation (GO:0065007)
ONT.4692.1	18	10	13	4	0	3	23.0206994455848	7.82110933050522	9.67158280660405	3.41442012049489	0	2.12521783482807	0.00198127072989968	-1.64660431358277	down	--	--	--	--	--	--	--	--	--	--	--	--	--
ONT.8417.1	32	53	17	18	6	13	40.9256879032619	41.4518794516777	12.6474544394053	15.364890542227	5.30150545083119	9.20927728425497	0.0122051059566607	-1.21019789107285	down	--	--	--	--	--	--	--	--	--	--	--	--	--
ONT.854.1	6	7	3	109	7	7	7.67356648186161	5.47477653135365	2.23190372460094	93.0429482834856	6.18508969263639	4.95884161459883	0.00307576009625836	1.598234668654	up	--	--	Molecular Function: thiol-dependent ubiquitin-specific protease activity (GO:0004843);; Biological Process: protein K63-linked deubiquitination (GO:0070536);;	K13716|6.99035e-143|cfa:487102|K13716 OTU domain-containing protein 1 [EC:3.4.19.12] | (RefSeq) OTUD1; OTU deubiquitinase 1	--	[TO]	Signal transduction mechanisms;; Posttranslational modification, protein turnover, chaperones	--	--	O	Posttranslational modification, protein turnover, chaperones	OTU domain-containing protein 1 [Canis lupus familiaris]	biological process: metabolic process (GO:0008152);; molecular function: catalytic activity (GO:0003824);; biological process: cellular process (GO:0009987)
rna-XM_003639132.3	3	7	8	0	0	3	3.8367832409308	5.47477653135365	5.9517432656025	0	0	2.12521783482807	0.024943037321886	-1.22407690282001	down	--	--	Cellular Component: immunological synapse (GO:0001772);; Cellular Component: integral component of plasma membrane (GO:0005887);; Cellular Component: cell-cell junction (GO:0005911);; Biological Process: cell surface receptor signaling pathway (GO:0007166);; Cellular Component: extracellular exosome (GO:0070062);; Biological Process: positive regulation of myoblast fusion (GO:1901741);;	K06489|1.3309e-109|cfa:100855953|K06489 CD53 antigen | (RefSeq) CD53; CD53 molecule	--	[R]	General function prediction only	Tetraspanin family	Leukocyte surface antigen CD53 OS=Bos taurus OX=9913 GN=CD53 PE=2 SV=1	S	Function unknown	leukocyte surface antigen CD53 [Canis lupus familiaris]	cellular component: cell (GO:0005623);; cellular component: membrane (GO:0016020);; cellular component: membrane part (GO:0044425);; cellular component: cell part (GO:0044464);; cellular component: cell junction (GO:0030054);; biological process: cellular process (GO:0009987);; biological process: signaling (GO:0023052);; biological process: single-organism process (GO:0044699);; biological proce…
rna-XM_014107391.2	3	5	1	6	7	29	3.8367832409308	3.91055466525261	0.743967908200312	5.12163018074233	6.18508969263639	20.543772403338	0.0366402339975249	1.12167089039359	up	[O]	Posttranslational modification, protein turnover, chaperones	Cellular Component: nucleus (GO:0005634);; Cellular Component: mitochondrion (GO:0005739);; Molecular Function: Hsp70 protein binding (GO:0030544);; Molecular Function: chaperone binding (GO:0051087);; Molecular Function: proteasome binding (GO:0070628);; Biological Process: negative regulation of inclusion body assembly (GO:0090084);;	K17592|0|cfa:477339|K17592 sacsin | (RefSeq) SACS; sacsin molecular chaperone	--	--	--	Ubiquitin family;; HEPN domain	--	S	Function unknown	sacsin isoform X1 [Canis lupus familiaris]	cellular component: cell (GO:0005623);; cellular component: organelle (GO:0043226);; cellular component: cell part (GO:0044464);; molecular function: binding (GO:0005488);; biological process: biological regulation (GO:0065007)
ONT.9483.1	6	4	5	6	23	37	7.67356648186161	3.12844373220209	3.71983954100156	5.12163018074233	20.3224375615196	26.2110199628795	0.0151532065993918	1.25011015647246	up	--	--	--	--	--	--	--	--	--	--	--	--	--
rna-XM_859814.3	1981	2215	4305	14391	9701	6172	2533.55586676131	1732.37571670691	3202.78184480234	12284.2299885105	8571.65072975223	4372.28149218628	0.00112370110759126	1.40445875679418	up	--	--	Biological Process: in utero embryonic development (GO:0001701);; Cellular Component: stress fiber (GO:0001725);; Biological Process: positive regulation of heart rate by epinephrine (GO:0003065);; Molecular Function: structural constituent of cytoskeleton (GO:0005200);; Cellular Component: muscle thin filament tropomyosin (GO:0005862);; Molecular Function: structural constituent of muscle (GO:00…	K10373|1.31842e-152|cjc:100393554|K10373 tropomyosin 1 | (RefSeq) TPM1; tropomyosin 1 (alpha)	Cardiac muscle contraction (ko04260);; Adrenergic signaling in cardiomyocytes (ko04261);; MicroRNAs in cancer (ko05206);; Hypertrophic cardiomyopathy (HCM) (ko05410);; Dilated cardiomyopathy (ko05414)	[Z]	Cytoskeleton	Tropomyosin;; Tropomyosin like;; C-terminal leucine zipper domain of cyclic nucleotide-gated channels	Tropomyosin alpha-1 chain OS=Oryctolagus cuniculus OX=9986 GN=TPM1 PE=1 SV=1	Z	Cytoskeleton	PREDICTED: tropomyosin alpha-1 chain isoform X1 [Balaenoptera acutorostrata scammoni]	biological process: multicellular organismal process (GO:0032501);; biological process: developmental process (GO:0032502);; biological process: single-organism process (GO:0044699);; cellular component: cell (GO:0005623);; cellular component: organelle (GO:0043226);; cellular component: organelle part (GO:0044422);; cellular component: cell part (GO:0044464);; biological process: biological regu…
rna-XM_542213.7	0	1	2	11	3	9	0	0.782110933050522	1.48793581640062	9.38965533136094	2.65075272541559	6.37565350448421	0.0221369073341175	1.2527490181381	up	[O]	Posttranslational modification, protein turnover, chaperones	Molecular Function: serine-type endopeptidase activity (GO:0004252);; Cellular Component: extracellular space (GO:0005615);; Biological Process: proteolysis (GO:0006508);; Biological Process: complement activation, alternative pathway (GO:0006957);; Cellular Component: extracellular exosome (GO:0070062);;	K01334|2.05184e-160|cfa:485095|K01334 component factor D [EC:3.4.21.46] | (RefSeq) CFD; complement factor D	Complement and coagulation cascades (ko04610);; Staphylococcus aureus infection (ko05150)	[E]	Amino acid transport and metabolism	Trypsin;; Trypsin-like peptidase domain;; Domain of unknown function (DUF1986)	Complement factor D OS=Sus scrofa OX=9823 GN=CFD PE=2 SV=1	O	Posttranslational modification, protein turnover, chaperones	complement factor D isoform X2 [Canis lupus familiaris]	biological process: metabolic process (GO:0008152);; molecular function: catalytic activity (GO:0003824);; cellular component: extracellular region (GO:0005576);; cellular component: extracellular region part (GO:0044421);; biological process: immune system process (GO:0002376);; biological process: response to stimulus (GO:0050896);; biological process: biological regulation (GO:0065007);; cellu…
rna-XM_014109388.2	8	4	2	0	1	1	10.2314219758155	3.12844373220209	1.48793581640062	0	0.883584241805198	0.70840594494269	0.0336211654213369	-1.15090691643134	down	--	--	Cellular Component: microfibril (GO:0001527);; Molecular Function: metalloendopeptidase activity (GO:0004222);; Cellular Component: proteinaceous extracellular matrix (GO:0005578);; Biological Process: proteolysis (GO:0006508);; Biological Process: elastic fiber assembly (GO:0048251);; Cellular Component: extracellular exosome (GO:0070062);;	--	--	[O]	Posttranslational modification, protein turnover, chaperones	--	A disintegrin and metalloproteinase with thrombospondin motifs 4 OS=Pongo abelii OX=9601 GN=ADAMTS4 PE=2 SV=1	S	Function unknown	thrombospondin type-1 domain-containing protein 4-like [Canis lupus familiaris]	cellular component: extracellular region (GO:0005576);; cellular component: extracellular region part (GO:0044421);; cellular component: supramolecular complex (GO:0099080);; biological process: metabolic process (GO:0008152);; molecular function: catalytic activity (GO:0003824);; biological process: cellular process (GO:0009987);; biological process: single-organism process (GO:0044699);; biolog…
ONT.8416.1	11	36	10	6	2	1	14.0682052167463	28.1559935898188	7.43967908200312	5.12163018074233	1.7671684836104	0.70840594494269	0.00156865298332417	-1.67482945500233	down	--	--	--	--	--	--	--	--	--	--	--	--	--
rna-XM_022423238.1	5	9	6	19	25	20	6.39463873488467	7.0389983974547	4.46380744920187	16.2184955723507	22.0896060451299	14.1681188988538	0.0250188862132671	1.09995534566752	up	--	--	Molecular Function: helicase activity (GO:0004386);; Molecular Function: structural molecule activity (GO:0005198);; Cellular Component: mitochondrion (GO:0005739);; Biological Process: intracellular protein transport (GO:0006886);; Biological Process: vesicle-mediated transport (GO:0016192);; Molecular Function: protein kinase binding (GO:0019901);; Cellular Component: clathrin coat of trans-Gol…	K04646|0|umr:103667334|K04646 clathrin heavy chain | (RefSeq) CLTC; clathrin heavy chain	Lysosome (ko04142);; Endocytosis (ko04144);; Synaptic vesicle cycle (ko04721);; Endocrine and other factor-regulated calcium reabsorption (ko04961);; Huntington's disease (ko05016);; Bacterial invasion of epithelial cells (ko05100)	[U]	Intracellular trafficking, secretion, and vesicular transport	Region in Clathrin and VPS;; Clathrin propeller repeat;; Clathrin-H-link;; Clathrin, heavy-chain linker;; Coatomer WD associated region	Clathrin heavy chain 1 OS=Bos taurus OX=9913 GN=CLTC PE=1 SV=1	U	Intracellular trafficking, secretion, and vesicular transport	PREDICTED: clathrin heavy chain 1 isoform X1 [Mustela putorius furo]	molecular function: catalytic activity (GO:0003824);; molecular function: structural molecule activity (GO:0005198);; cellular component: cell (GO:0005623);; cellular component: organelle (GO:0043226);; cellular component: cell part (GO:0044464);; biological process: localization (GO:0051179);; molecular function: binding (GO:0005488);; cellular component: membrane (GO:0016020);; cellular compone…
ONT.4235.1	7	12	3	3	1	2	8.95249422883854	9.38533119660626	2.23190372460094	2.56081509037116	0.883584241805198	1.41681188988538	0.0472770810304933	-1.08223976249404	down	--	--	--	--	--	--	--	--	--	--	--	--	--
ONT.5317.1	10	2	2	0	1	1	12.7892774697693	1.56422186610104	1.48793581640062	0	0.883584241805198	0.70840594494269	0.0377842326805796	-1.12076919736984	down	--	--	--	--	--	--	--	--	--	--	--	--	--
ONT.3128.2	8	2	13	14	59	23	10.2314219758155	1.56422186610104	9.67158280660405	11.9504704217321	52.1314702665067	16.2933367336819	0.0120030030033441	1.29609032816758	up	--	--	Cellular Component: cytoplasm (GO:0005737);; Molecular Function: zinc ion binding (GO:0008270);; Cellular Component: integral component of membrane (GO:0016021);; Cellular Component: protein complex (GO:0043234);;	--	--	[Z]	Cytoskeleton	--	--	S	Function unknown	PREDICTED: dystrobrevin alpha-like isoform X1 [Galeopterus variegatus]	cellular component: cell (GO:0005623);; cellular component: cell part (GO:0044464);; molecular function: binding (GO:0005488);; cellular component: membrane (GO:0016020);; cellular component: membrane part (GO:0044425);; cellular component: macromolecular complex (GO:0032991)
rna-XM_533109.6	13	9	31	8	2	9	16.6260607107001	7.0389983974547	23.0630051542097	6.82884024098977	1.7671684836104	6.37565350448421	0.0283166595791467	-1.12767472702334	down	--	--	Biological Process: proteolysis (GO:0006508);; Molecular Function: peptidase activity (GO:0008233);; Cellular Component: extracellular exosome (GO:0070062);;	--	--	[R]	General function prediction only	Fibrinogen beta and gamma chains, C-terminal globular domain	Fibroleukin OS=Bos taurus OX=9913 GN=FGL2 PE=2 SV=1	S	Function unknown	fibroleukin [Canis lupus familiaris]	biological process: metabolic process (GO:0008152);; molecular function: catalytic activity (GO:0003824);; cellular component: extracellular region (GO:0005576);; cellular component: organelle (GO:0043226);; cellular component: extracellular region part (GO:0044421)
rna-XM_005633444.2	0	4	6	4	30	51	0	3.12844373220209	4.46380744920187	3.41442012049489	26.5075272541559	36.1287031920772	0.00177903729902664	1.6722167673893	up	--	--	Cellular Component: nucleoplasm (GO:0005654);; Cellular Component: cytosol (GO:0005829);; Biological Process: regulation of triglyceride biosynthetic process (GO:0010866);; Molecular Function: protein homodimerization activity (GO:0042803);;	--	--	--	--	Thyroid hormone-inducible hepatic protein Spot 14	--	K	Transcription	thyroid hormone-inducible hepatic protein [Canis lupus familiaris]	cellular component: cell (GO:0005623);; cellular component: organelle (GO:0043226);; cellular component: organelle part (GO:0044422);; cellular component: cell part (GO:0044464);; biological process: biological regulation (GO:0065007);; molecular function: binding (GO:0005488)
rna-XM_005617279.3	1	1	2	4	10	11	1.27892774697693	0.782110933050522	1.48793581640062	3.41442012049489	8.83584241805198	7.79246539436959	0.0236005350001763	1.23660231316912	up	--	--	--	K08523|6.32682e-72|chx:102185462|K08523 heparin-binding EGF-like growth factor | (RefSeq) HBEGF; heparin binding EGF like growth factor	Endocrine resistance (ko01522);; ErbB signaling pathway (ko04012);; GnRH signaling pathway (ko04912);; Estrogen signaling pathway (ko04915);; Proteoglycans in cancer (ko05205);; Bladder cancer (ko05219)	--	--	EGF-like domain	Proheparin-binding EGF-like growth factor OS=Sus scrofa OX=9823 GN=HBEGF PE=2 SV=2	U	Intracellular trafficking, secretion, and vesicular transport	proheparin-binding EGF-like growth factor isoform X3 [Canis lupus familiaris]	--
ONT.95.1	9	10	9	3	1	5	11.5103497227924	7.82110933050522	6.69571117380281	2.56081509037116	0.883584241805198	3.54202972471345	0.0353592080329394	-1.12400603598899	down	--	--	--	--	--	--	--	--	--	--	--	--	--
ONT.8377.9	1	3	0	6	10	16	1.27892774697693	2.34633279915157	0	5.12163018074233	8.83584241805198	11.334495119083	0.00867311747361989	1.42983424188309	up	--	--	--	--	--	--	--	--	--	--	--	--	--
rna-XM_022427169.1	1	3	2	27	16	4	1.27892774697693	2.34633279915157	1.48793581640062	23.0473358133405	14.1373478688832	2.83362377977076	0.00290365935255728	1.60683943899526	up	[T]	Signal transduction mechanisms	Cellular Component: cell cortex (GO:0005938);; Cellular Component: dendritic spine (GO:0043197);;	--	--	--	--	Ankyrin repeats (3 copies);; Cortactin-binding protein-2;; Ankyrin repeats (many copies);; Ankyrin repeats (many copies);; Ankyrin repeat;; Ankyrin repeat	Cortactin-binding protein 2 OS=Mustela putorius furo OX=9669 GN=CTTNBP2 PE=3 SV=1	S	Function unknown	LOW QUALITY PROTEIN: cortactin-binding protein 2 [Canis lupus familiaris]	cellular component: cell (GO:0005623);; cellular component: cell part (GO:0044464);; cellular component: synapse part (GO:0044456);; cellular component: synapse (GO:0045202)
rna-XM_005617638.2	1	2	5	0	0	0	1.27892774697693	1.56422186610104	3.71983954100156	0	0	0	0.0414651167518882	-1.00241134567782	down	--	--	Molecular Function: DNA binding (GO:0003677);; Cellular Component: nucleus (GO:0005634);; Biological Process: regulation of transcription, DNA-templated (GO:0006355);; Molecular Function: metal ion binding (GO:0046872);;	K10495|0|cfa:487304|K10495 zinc finger and BTB domain-containing protein 8 | (RefSeq) ZBTB8A, ZBTB8; zinc finger and BTB domain containing 8A	--	[R]	General function prediction only	BTB/POZ domain;; Domain of unknown function (DUF3342);; Zinc finger, C2H2 type	Zinc finger and BTB domain-containing protein 8A OS=Bos taurus OX=9913 GN=ZBTB8A PE=2 SV=1	S	Function unknown	zinc finger and BTB domain-containing protein 8A [Canis lupus familiaris]	molecular function: binding (GO:0005488);; cellular component: cell (GO:0005623);; cellular component: organelle (GO:0043226);; cellular component: cell part (GO:0044464);; biological process: biological regulation (GO:0065007)
rna-XM_005620027.3	0	0	0	2	5	3	0	0	0	1.70721006024744	4.41792120902599	2.12521783482807	0.0305522787948479	1.09511716041431	up	--	--	Molecular Function: nucleic acid binding (GO:0003676);; Cellular Component: intracellular (GO:0005622);; Biological Process: regulation of transcription, DNA-templated (GO:0006355);; Biological Process: DNA integration (GO:0015074);;	--	--	[R]	General function prediction only	--	--	L	Replication, recombination and repair	KRAB-A domain-containing protein 2 isoform X2 [Canis lupus familiaris]	molecular function: binding (GO:0005488);; cellular component: cell (GO:0005623);; cellular component: cell part (GO:0044464);; biological process: biological regulation (GO:0065007);; biological process: metabolic process (GO:0008152);; biological process: cellular process (GO:0009987)
rna-NM_001014768.1	12	350	195	28	46	60	15.3471329637232	273.738826567683	145.073742099061	23.9009408434642	40.6448751230391	42.5043566965614	0.00396482821200146	-1.47780184564607	down	--	--	Biological Process: antigen processing and presentation of peptide or polysaccharide antigen via MHC class II (GO:0002504);; Biological Process: immune response (GO:0006955);; Cellular Component: integral component of membrane (GO:0016021);; Cellular Component: MHC class II protein complex (GO:0042613);;	K06752|2.64472e-171|cfa:474860|K06752 major histocompatibility complex, class II | (RefSeq) HLA-DRB1, DLA-DRB1, DLA-DRBB1, DRB, DRB1, DRBB1, LA-DRB; MHC class II DLA DRB1 beta chain	Phagosome (ko04145);; Cell adhesion molecules (CAMs) (ko04514);; Antigen processing and presentation (ko04612);; Intestinal immune network for IgA production (ko04672);; Type I diabetes mellitus (ko04940);; Leishmaniasis (ko05140);; Toxoplasmosis (ko05145);; Staphylococcus aureus infection (ko05150);; Tuberculosis (ko05152);; Influenza A (ko05164);; HTLV-I infection (ko05166);; Herpes simplex inf…	--	--	Class II histocompatibility antigen, beta domain;; Immunoglobulin C1-set domain	DLA class II histocompatibility antigen, DR-1 beta chain OS=Canis lupus familiaris OX=9615 PE=2 SV=1	U	Intracellular trafficking, secretion, and vesicular transport	MHC class II antigen beta chain [Canis lupus familiaris]	biological process: immune system process (GO:0002376);; biological process: response to stimulus (GO:0050896);; cellular component: membrane (GO:0016020);; cellular component: membrane part (GO:0044425);; cellular component: cell (GO:0005623);; cellular component: macromolecular complex (GO:0032991);; cellular component: cell part (GO:0044464)
ONT.8569.1	66	19	28	24	89	340	84.4092313004777	14.8601077279599	20.8311014296087	20.4865207229693	78.6389975206626	240.858021280515	0.0286111261505366	1.10932301017985	up	[K]	Transcription	Biological Process: negative regulation of transcription from RNA polymerase II promoter (GO:0000122);; Molecular Function: RNA polymerase II regulatory region sequence-specific DNA binding (GO:0000977);; Molecular Function: transcriptional repressor activity, RNA polymerase II transcription regulatory region sequence-specific binding (GO:0001227);; Biological Process: in utero embryonic developm…	K06099|2.01732e-115|ptg:102950338|K06099 cold shock domain protein A | (RefSeq) YBX3; Y-box-binding protein 3	Tight junction (ko04530)	[J]	Translation, ribosomal structure and biogenesis	'Cold-shock' DNA-binding domain	Nuclease-sensitive element-binding protein 1 OS=Bos taurus OX=9913 GN=YBX1 PE=2 SV=3	K	Transcription	PREDICTED: Y-box-binding protein 3 [Panthera tigris altaica]	biological process: biological regulation (GO:0065007);; molecular function: binding (GO:0005488);; molecular function: nucleic acid binding transcription factor activity (GO:0001071);; biological process: multicellular organismal process (GO:0032501);; biological process: developmental process (GO:0032502);; biological process: single-organism process (GO:0044699);; cellular component: cell (GO:…
ONT.4022.21	10	21	42	46	89	55	12.7892774697693	16.424329594061	31.2466521444131	39.2658313856912	78.6389975206626	38.962326971848	0.0379226814594322	0.971786166396087	up	[T]	Signal transduction mechanisms	Molecular Function: calcium ion binding (GO:0005509);; Cellular Component: brush border (GO:0005903);; Molecular Function: structural constituent of muscle (GO:0008307);; Cellular Component: membrane (GO:0016020);; Cellular Component: unconventional myosin complex (GO:0016461);; Cellular Component: extracellular exosome (GO:0070062);;	K12751|4.95067e-98|umr:103682613|K12751 myosin light chain 6 | (RefSeq) MYL6; myosin light chain 6	Vascular smooth muscle contraction (ko04270);; Oxytocin signaling pathway (ko04921)	[Z]	Cytoskeleton	EF hand;; EF-hand domain;; EF-hand domain pair	Myosin light polypeptide 6 OS=Pongo abelii OX=9601 GN=MYL6 PE=2 SV=3	DTZ	Cell cycle control, cell division, chromosome partitioning;; Signal transduction mechanisms;; Cytoskeleton	PREDICTED: myosin light polypeptide 6 isoform X1 [Equus asinus]	molecular function: binding (GO:0005488);; cellular component: cell (GO:0005623);; cellular component: cell part (GO:0044464);; molecular function: structural molecule activity (GO:0005198);; cellular component: membrane (GO:0016020);; cellular component: macromolecular complex (GO:0032991);; cellular component: organelle (GO:0043226);; cellular component: organelle part (GO:0044422);; cellular c…
rna-XM_022424009.1	8	37	27	5	8	5	10.2314219758155	28.9381045228693	20.0871335214084	4.26802515061861	7.06867393444158	3.54202972471345	0.00432013220556223	-1.44328147902242	down	[NW]	Cell motility;; Extracellular structures	--	K17093|0|cfa:606756|K17093 annexin A4 | (RefSeq) ANXA4, ZAP36; annexin A4	--	[U]	Intracellular trafficking, secretion, and vesicular transport	Annexin	Annexin A4 OS=Canis lupus familiaris OX=9615 GN=ANXA4 PE=1 SV=2	S	Function unknown	annexin A4 [Canis lupus familiaris]	--
ONT.10571.1	9	7	8	0	1	5	11.5103497227924	5.47477653135365	5.9517432656025	0	0.883584241805198	3.54202972471345	0.0267796191779757	-1.20806213355765	down	--	--	--	--	--	--	--	--	--	--	--	--	--
rna-XM_854664.5	18	28	28	24	54	132	23.0206994455848	21.8991061254146	20.8311014296087	20.4865207229693	47.7135490574807	93.5095847324351	0.0405058438605386	0.947158891351702	up	--	--	Molecular Function: motor activity (GO:0003774);; Cellular Component: cytoplasm (GO:0005737);; Cellular Component: centrosome (GO:0005813);; Cellular Component: cytoplasmic dynein complex (GO:0005868);; Cellular Component: microtubule (GO:0005874);; Biological Process: transport (GO:0006810);; Biological Process: microtubule-based movement (GO:0007018);; Cellular Component: vesicle (GO:0031982);;	K10415|0|pale:102881406|K10415 dynein intermediate chain, cytosolic | (RefSeq) DYNC1I2; dynein cytoplasmic 1 intermediate chain 2	Phagosome (ko04145);; Vasopressin-regulated water reabsorption (ko04962);; Salmonella infection (ko05132)	[Z]	Cytoskeleton	Cytoplasmic dynein 1 intermediate chain 2;; WD domain, G-beta repeat	Cytoplasmic dynein 1 intermediate chain 2 OS=Bos taurus OX=9913 GN=DYNC1I2 PE=1 SV=1	S	Function unknown	Cytoplasmic dynein 1 intermediate chain 2 [Pteropus alecto]	molecular function: catalytic activity (GO:0003824);; cellular component: cell (GO:0005623);; cellular component: cell part (GO:0044464);; cellular component: organelle (GO:0043226);; cellular component: organelle part (GO:0044422);; cellular component: macromolecular complex (GO:0032991);; cellular component: supramolecular complex (GO:0099080);; biological process: localization (GO:0051179);; b…
rna-XM_005635126.3	3	26	15	4	4	7	3.8367832409308	20.3348842593136	11.1595186230047	3.41442012049489	3.53433696722079	4.95884161459883	0.0389349220188903	-1.08776680358942	down	--	--	Cellular Component: extracellular space (GO:0005615);; Biological Process: lipid metabolic process (GO:0006629);; Molecular Function: lipid binding (GO:0008289);; Molecular Function: phosphatidylcholine transporter activity (GO:0008525);; Biological Process: vitamin E biosynthetic process (GO:0010189);; Biological Process: positive regulation of cholesterol efflux (GO:0010875);; Biological Proces…	K08761|0|cfa:485903|K08761 phospholipid transfer protein | (RefSeq) PLTP; phospholipid transfer protein	PPAR signaling pathway (ko03320)	[V]	Defense mechanisms	LBP / BPI / CETP family, C-terminal domain;; LBP / BPI / CETP family, N-terminal domain	Bactericidal permeability-increasing protein (Fragment) OS=Oryctolagus cuniculus OX=9986 GN=BPI PE=2 SV=1	S	Function unknown	phospholipid transfer protein [Canis lupus familiaris]	cellular component: extracellular region (GO:0005576);; cellular component: extracellular region part (GO:0044421);; biological process: metabolic process (GO:0008152);; biological process: single-organism process (GO:0044699);; molecular function: binding (GO:0005488);; biological process: localization (GO:0051179);; molecular function: transporter activity (GO:0005215);; biological process: cel…
rna-XM_005626354.3	9	2	1	14	16	28	11.5103497227924	1.56422186610104	0.743967908200312	11.9504704217321	14.1373478688832	19.8353664583953	0.0148184452066093	1.27486128112846	up	[J]	Translation, ribosomal structure and biogenesis	Molecular Function: ATP-dependent RNA helicase activity (GO:0004004);; Molecular Function: ATP binding (GO:0005524);; Cellular Component: nucleus (GO:0005634);; Cellular Component: endoplasmic reticulum (GO:0005783);; Biological Process: RNA processing (GO:0006396);; Biological Process: response to tumor necrosis factor (GO:0034612);; Molecular Function: RNA binding (GO:0044822);; Biological Proc…	K20099|0|cfa:474641|K20099 ATP-dependent RNA helicase YTHDC2 [EC:3.6.4.13] | (RefSeq) YTHDC2; YTH domain containing 2	--	[A]	RNA processing and modification	YT521-B-like domain;; Helicase associated domain (HA2);; Helicase conserved C-terminal domain;; R3H domain;; DEAD/DEAH box helicase	YTH domain-containing protein 2 OS=Pongo abelii OX=9601 GN=YTHDC2 PE=2 SV=1	L	Replication, recombination and repair	probable ATP-dependent RNA helicase YTHDC2 [Canis lupus familiaris]	molecular function: catalytic activity (GO:0003824);; molecular function: binding (GO:0005488);; cellular component: cell (GO:0005623);; cellular component: organelle (GO:0043226);; cellular component: cell part (GO:0044464);; biological process: metabolic process (GO:0008152);; biological process: cellular process (GO:0009987);; biological process: response to stimulus (GO:0050896);; biological …
ONT.3034.5	20	35	39	11	16	15	25.5785549395387	27.3738826567683	29.0147484198122	9.38965533136094	14.1373478688832	10.6260891741404	0.026647306996098	-1.01525385878149	down	[M]	Cell wall/membrane/envelope biogenesis	Cellular Component: nucleus (GO:0005634);; Cellular Component: cytoplasm (GO:0005737);; Cellular Component: actin cytoskeleton (GO:0015629);; Biological Process: negative regulation of intrinsic apoptotic signaling pathway (GO:2001243);;	K15046|0|cfa:480043|K15046 influenza virus NS1A-binding protein | (RefSeq) IVNS1ABP; influenza virus NS1A binding protein	Influenza A (ko05164)	[TR]	Signal transduction mechanisms;; General function prediction only	--	Kelch-like protein 20 OS=Bos taurus OX=9913 GN=KLHL20 PE=2 SV=3	S	Function unknown	influenza virus NS1A-binding protein [Canis lupus familiaris]	cellular component: cell (GO:0005623);; cellular component: organelle (GO:0043226);; cellular component: cell part (GO:0044464);; biological process: biological regulation (GO:0065007)
ONT.1302.21	4	2	5	10	15	20	5.11571098790774	1.56422186610104	3.71983954100156	8.53605030123721	13.253763627078	14.1681188988538	0.0219382698487921	1.18865731786965	up	--	--	Cellular Component: endoplasmic reticulum (GO:0005783);; Cellular Component: cytosol (GO:0005829);; Cellular Component: membrane (GO:0016020);; Molecular Function: RNA binding (GO:0044822);; Biological Process: negative regulation of type B pancreatic cell apoptotic process (GO:2000675);;	K04281|4.40659e-43|umr:103672203|K04281 calpastatin | (RefSeq) CAST; calpastatin	--	--	--	--	Calpastatin OS=Sus scrofa OX=9823 GN=CAST PE=1 SV=1	O	Posttranslational modification, protein turnover, chaperones	calpastatin isoform X5 [Canis lupus familiaris]	cellular component: cell (GO:0005623);; cellular component: organelle (GO:0043226);; cellular component: cell part (GO:0044464);; cellular component: membrane (GO:0016020);; biological process: biological regulation (GO:0065007)
ONT.3920.1	10	5	2	1	1	1	12.7892774697693	3.91055466525261	1.48793581640062	0.853605030123722	0.883584241805198	0.70840594494269	0.0301357565612509	-1.18570067535245	down	--	--	--	--	--	--	--	--	--	--	--	transcription initiation factor TFIID subunit 8 isoform X6 [Canis lupus familiaris]	--
rna-XM_005636702.2	1	32	32	3	2	14	1.27892774697693	25.0275498576167	23.80697306241	2.56081509037116	1.7671684836104	9.91768322919766	0.0273224082775327	-1.18847568187959	down	--	--	Molecular Function: scavenger receptor activity (GO:0005044);; Cellular Component: extracellular region (GO:0005576);; Cellular Component: plasma membrane (GO:0005886);; Biological Process: receptor-mediated endocytosis (GO:0006898);; Biological Process: acute-phase response (GO:0006953);; Cellular Component: integral component of membrane (GO:0016021);;	K06545|0|cfa:477704|K06545 CD163 antigen | (RefSeq) CD163; CD163 molecule	--	--	--	Scavenger receptor cysteine-rich domain;; Scavenger receptor cysteine-rich domain	Scavenger receptor cysteine-rich type 1 protein M130 OS=Canis lupus familiaris OX=9615 GN=CD163 PE=2 SV=1	S	Function unknown	scavenger receptor cysteine-rich type 1 protein M130 isoform 2 precursor [Canis lupus familiaris]	biological process: localization (GO:0051179);; molecular function: molecular transducer activity (GO:0060089);; cellular component: extracellular region (GO:0005576);; cellular component: cell (GO:0005623);; cellular component: membrane (GO:0016020);; cellular component: cell part (GO:0044464);; biological process: response to stimulus (GO:0050896);; cellular component: membrane part (GO:0044425)
rna-XM_022413929.1	1	0	1	4	4	22	1.27892774697693	0	0.743967908200312	3.41442012049489	3.53433696722079	15.5849307887392	0.00564304166334821	1.51523307580305	up	--	--	--	--	--	--	--	Cortactin-binding protein-2	--	S	Function unknown	filamin A-interacting protein 1-like isoform X2 [Canis lupus familiaris]	--
rna-XM_022418212.1	15	12	12	3	2	7	19.183916204654	9.38533119660626	8.92761489840374	2.56081509037116	1.7671684836104	4.95884161459883	0.0145183186602892	-1.26886424726424	down	--	--	--	--	--	--	--	--	Coiled-coil domain-containing protein 153 OS=Bos taurus OX=9913 GN=CCDC153 PE=2 SV=1	S	Function unknown	coiled-coil domain-containing protein 153 isoform X2 [Canis lupus familiaris]	--
rna-XM_003434871.4	74	110	93	20	23	50	94.6406532762932	86.0322026355574	69.189015462629	17.0721006024744	20.3224375615196	35.4202972471345	0.000372322192468764	-1.48662505585084	down	--	--	Biological Process: lymph vessel development (GO:0001945);; Cellular Component: plasma membrane (GO:0005886);; Cellular Component: integral component of membrane (GO:0016021);; Biological Process: regulation of vascular endothelial growth factor receptor signaling pathway (GO:0030947);; Biological Process: smooth muscle cell differentiation (GO:0051145);;	--	--	--	--	--	Transmembrane protein 204 OS=Bos taurus OX=9913 GN=TMEM204 PE=2 SV=1	U	Intracellular trafficking, secretion, and vesicular transport	LOW QUALITY PROTEIN: transmembrane protein 204 [Canis lupus familiaris]	biological process: developmental process (GO:0032502);; biological process: single-organism process (GO:0044699);; cellular component: cell (GO:0005623);; cellular component: membrane (GO:0016020);; cellular component: cell part (GO:0044464);; cellular component: membrane part (GO:0044425);; biological process: biological regulation (GO:0065007);; biological process: cellular process (GO:0009987)
ONT.8037.1	14	18	8	1	3	5	17.9049884576771	14.0779967949094	5.9517432656025	0.853605030123722	2.65075272541559	3.54202972471345	0.00523907471739101	-1.47230761053874	down	--	--	--	--	--	--	--	--	--	--	--	--	--
rna-XM_022419024.1	1	10	3	0	1	0	1.27892774697693	7.82110933050522	2.23190372460094	0	0.883584241805198	0	0.0254654746680604	-1.18948798208404	down	[G]	Carbohydrate transport and metabolism	Molecular Function: fructose transmembrane transporter activity (GO:0005353);; Biological Process: fructose transport (GO:0015755);; Cellular Component: integral component of membrane (GO:0016021);; Cellular Component: apical plasma membrane (GO:0016324);; Biological Process: transmembrane transport (GO:0055085);; Cellular Component: extracellular exosome (GO:0070062);; Biological Process: cellul…	K08143|0|cfa:489640|K08143 MFS transporter, SP family, solute carrier family 2 (facilitated glucose/fructose transporter), member 5 | (RefSeq) SLC2A5; solute carrier family 2, facilitated glucose transporter member 5	Carbohydrate digestion and absorption (ko04973)	[G]	Carbohydrate transport and metabolism	Sugar (and other) transporter;; Major Facilitator Superfamily	Solute carrier family 2, facilitated glucose transporter member 5 OS=Bos taurus OX=9913 GN=SLC2A5 PE=1 SV=2	G	Carbohydrate transport and metabolism	solute carrier family 2, facilitated glucose transporter member 5 isoform X1 [Canis lupus familiaris]	biological process: single-organism process (GO:0044699);; biological process: localization (GO:0051179);; molecular function: transporter activity (GO:0005215);; cellular component: membrane (GO:0016020);; cellular component: membrane part (GO:0044425);; cellular component: cell (GO:0005623);; cellular component: cell part (GO:0044464);; cellular component: extracellular region (GO:0005576);; ce…
rna-XM_014119173.2	4	3	3	0	0	0	5.11571098790774	2.34633279915157	2.23190372460094	0	0	0	0.0170529690449017	-1.22862213364388	down	--	--	--	K01065|0|cfa:482402|K01065 acyloxyacyl hydrolase [EC:3.1.1.77] | (RefSeq) AOAH; acyloxyacyl hydrolase	--	--	--	GDSL-like Lipase/Acylhydrolase;; Saposin-like type B, region 2	Acyloxyacyl hydrolase OS=Oryctolagus cuniculus OX=9986 GN=AOAH PE=1 SV=1	G	Carbohydrate transport and metabolism	acyloxyacyl hydrolase isoform X1 [Canis lupus familiaris]	--
rna-XM_014112938.2	1	1	0	6	3	7	1.27892774697693	0.782110933050522	0	5.12163018074233	2.65075272541559	4.95884161459883	0.0457177021483864	1.08553438137523	up	--	--	Biological Process: microtubule bundle formation (GO:0001578);; Molecular Function: microtubule binding (GO:0008017);; Cellular Component: microtubule cytoskeleton (GO:0015630);;	--	--	--	--	--	--	S	Function unknown	serine-rich coiled-coil domain-containing protein 2 isoform X6 [Canis lupus familiaris]	biological process: cellular process (GO:0009987);; biological process: cellular component organization or biogenesis (GO:0071840);; molecular function: binding (GO:0005488);; cellular component: cell (GO:0005623);; cellular component: organelle (GO:0043226);; cellular component: cell part (GO:0044464)
rna-XM_022408399.1	6	6	5	1	0	1	7.67356648186161	4.69266559830313	3.71983954100156	0.853605030123722	0	0.70840594494269	0.012584223312351	-1.36350406281584	down	--	--	Biological Process: negative regulation of peptidase activity (GO:0010466);; Molecular Function: peptidase inhibitor activity (GO:0030414);;	K13905|1.73083e-71|cfa:485559|K13905 cystatin-9 | (RefSeq) CST9, CST9L; cystatin 9 (testatin)	--	--	--	Cystatin domain;; Cathelicidin	Cystatin-9 OS=Bos taurus OX=9913 GN=CST9 PE=2 SV=1	S	Function unknown	cystatin-9 [Canis lupus familiaris]	biological process: biological regulation (GO:0065007);; molecular function: molecular function regulator (GO:0098772)
rna-XM_022412168.1	46	67	57	36	21	30	58.830676360939	52.401432514385	42.4061707674178	30.729781084454	18.5552690779092	21.2521783482807	0.028532461710649	-0.927152900535527	down	--	--	Molecular Function: insulin receptor binding (GO:0005158);; Cellular Component: nucleoplasm (GO:0005654);; Cellular Component: cytoplasm (GO:0005737);; Cellular Component: centrosome (GO:0005813);; Cellular Component: insulin receptor complex (GO:0005899);; Cellular Component: focal adhesion (GO:0005925);; Biological Process: actin filament organization (GO:0007015);; Biological Process: insulin …	K06086|0|cfa:100686806|K06086 sorbin and SH3 domain containing 1 | (RefSeq) SORBS1; sorbin and SH3 domain containing 1	PPAR signaling pathway (ko03320);; Adherens junction (ko04520);; Insulin signaling pathway (ko04910)	--	--	Variant SH3 domain;; SH3 domain;; Variant SH3 domain;; Sorbin homologous domain	Sorbin and SH3 domain-containing protein 2 OS=Sus scrofa OX=9823 GN=SORBS2 PE=1 SV=2	S	Function unknown	sorbin and SH3 domain-containing protein 1 isoform X1 [Canis lupus familiaris]	molecular function: binding (GO:0005488);; cellular component: cell (GO:0005623);; cellular component: organelle (GO:0043226);; cellular component: organelle part (GO:0044422);; cellular component: cell part (GO:0044464);; cellular component: membrane (GO:0016020);; cellular component: macromolecular complex (GO:0032991);; cellular component: membrane part (GO:0044425);; cellular component: cell …
rna-XM_022422841.1	49	46	75	27	10	46	62.6674596018698	35.977102920324	55.7975931150234	23.0473358133405	8.83584241805198	32.5866734673637	0.0242343060378483	-1.012657783867	down	--	--	--	K06471|0|cfa:610775|K06471 platelet/endothelial cell adhesion molecule | (RefSeq) PECAM1; platelet and endothelial cell adhesion molecule 1	Cell adhesion molecules (CAMs) (ko04514);; Leukocyte transendothelial migration (ko04670);; Malaria (ko05144)	--	--	Immunoglobulin domain;; Immunoglobulin domain;; Immunoglobulin domain;; Immunoglobulin I-set domain;; Immunoglobulin V-set domain;; Izumo-like Immunoglobulin domain;; Immunoglobulin C2-set domain	Platelet endothelial cell adhesion molecule OS=Sus scrofa OX=9823 GN=PECAM1 PE=2 SV=1	S	Function unknown	platelet endothelial cell adhesion molecule isoform X1 [Canis lupus familiaris]	--
ONT.2168.1	2	21	14	5	1	5	2.55785549395387	16.424329594061	10.4155507148044	4.26802515061861	0.883584241805198	3.54202972471345	0.0373790553322447	-1.12092001415467	down	--	--	--	--	--	--	--	--	--	--	--	--	--
ONT.4759.1	26	5	11	9	1	3	33.2521214214003	3.91055466525261	8.18364699020343	7.68244527111349	0.883584241805198	2.12521783482807	0.0371546632527235	-1.11784452501849	down	--	--	--	--	--	--	--	--	--	--	--	--	--
ONT.5173.1	48	15	12	2	7	17	61.3885318548929	11.7316639957578	8.92761489840374	1.70721006024744	6.18508969263639	12.0429010640257	0.0188192371025851	-1.21653602419071	down	--	--	--	--	--	--	--	--	--	--	--	--	--
ONT.9838.1	14	6	4	4	0	0	17.9049884576771	4.69266559830313	2.97587163280125	3.41442012049489	0	0	0.0214510399564337	-1.25928318998681	down	--	--	--	--	--	--	--	--	LINE-1 reverse transcriptase homolog OS=Nycticebus coucang OX=9470 PE=3 SV=1	S	Function unknown	endonuclease/reverse transcriptase [Sus scrofa]	--
rna-XM_005641785.3	25	2	16	26	47	93	31.9731936744234	1.56422186610104	11.903486531205	22.1937307832168	41.5284593648443	65.8817528796702	0.0212444134299881	1.15633812422734	up	--	--	--	--	--	--	--	Domain of unknown function (DUF4645)	Proline-rich protein 32 OS=Bos taurus OX=9913 GN=PRR32 PE=2 SV=1	S	Function unknown	proline-rich protein 32 [Canis lupus familiaris]	--
rna-XM_005623294.3	1	1	4	15	12	6	1.27892774697693	0.782110933050522	2.97587163280125	12.8040754518558	10.6030109016624	4.25043566965614	0.0157748873161408	1.30629354271371	up	[T]	Signal transduction mechanisms	Biological Process: negative regulation of transcription from RNA polymerase II promoter (GO:0000122);; Cellular Component: protein phosphatase type 2A complex (GO:0000159);; Molecular Function: transcription factor activity, sequence-specific DNA binding (GO:0003700);; Molecular Function: calmodulin binding (GO:0005516);; Cellular Component: nucleoplasm (GO:0005654);; Cellular Component: Golgi a…	K17608|0|cfa:480282|K17608 striatin 1/3/4 | (RefSeq) STRN3; striatin 3	--	[D]	Cell cycle control, cell division, chromosome partitioning	Striatin family;; WD domain, G-beta repeat;; Anaphase-promoting complex subunit 4 WD40 domain;; Nucleoporin Nup120/160	Striatin-3 OS=Bos taurus OX=9913 GN=STRN3 PE=2 SV=1	S	Function unknown	striatin-3 isoform X1 [Canis lupus familiaris]	biological process: biological regulation (GO:0065007);; cellular component: cell (GO:0005623);; cellular component: macromolecular complex (GO:0032991);; cellular component: cell part (GO:0044464);; molecular function: nucleic acid binding transcription factor activity (GO:0001071);; molecular function: binding (GO:0005488);; cellular component: organelle (GO:0043226);; cellular component: organ…
ONT.10614.1	11	26	10	6	66	233	14.0682052167463	20.3348842593136	7.43967908200312	5.12163018074233	58.3165599591431	165.058585171647	0.00405851184417091	1.50504059210772	up	--	--	--	--	--	--	--	--	--	S	Function unknown	uncharacterized protein LOC102156984 [Canis lupus familiaris]	--
rna-XM_844773.5	9	73	78	3	4	18	11.5103497227924	57.0940981126881	58.0294968396243	2.56081509037116	3.53433696722079	12.7513070089684	0.000167572368653612	-1.93614553396967	down	--	--	Biological Process: blood coagulation (GO:0007596);; Molecular Function: thrombin-activated receptor activity (GO:0015057);; Cellular Component: integral component of membrane (GO:0016021);; Cellular Component: apical plasma membrane (GO:0016324);; Biological Process: thrombin-activated receptor signaling pathway (GO:0070493);;	K04235|0|cfa:607963|K04235 coagulation factor II (thrombin) receptor-like 2 | (RefSeq) F2RL2; coagulation factor II thrombin receptor like 2	Neuroactive ligand-receptor interaction (ko04080);; Axon guidance (ko04360);; Complement and coagulation cascades (ko04610)	--	--	7 transmembrane receptor (rhodopsin family)	Proteinase-activated receptor 3 OS=Bos taurus OX=9913 GN=F2RL2 PE=2 SV=1	U	Intracellular trafficking, secretion, and vesicular transport	proteinase-activated receptor 3 [Canis lupus familiaris]	biological process: multicellular organismal process (GO:0032501);; biological process: single-organism process (GO:0044699);; biological process: biological regulation (GO:0065007);; biological process: cellular process (GO:0009987);; biological process: signaling (GO:0023052);; biological process: response to stimulus (GO:0050896);; molecular function: signal transducer activity (GO:0004871);; …
ONT.7559.1	16	22	4	3	2	11	20.462843951631	17.2064405271115	2.97587163280125	2.56081509037116	1.7671684836104	7.79246539436959	0.0477899496930875	-1.04904354673645	down	--	--	--	--	--	--	--	--	--	--	--	--	--
rna-XM_846152.4	29	18	14	21	41	177	37.0889046623311	14.0779967949094	10.4155507148044	17.9257056325982	36.2269539140131	125.387852254856	0.0190946727620632	1.15215643569425	up	--	--	Molecular Function: receptor activity (GO:0004872);; Cellular Component: focal adhesion (GO:0005925);; Biological Process: cell-matrix adhesion (GO:0007160);; Biological Process: transforming growth factor beta receptor signaling pathway (GO:0007179);; Biological Process: integrin-mediated signaling pathway (GO:0007229);; Cellular Component: cell surface (GO:0009986);; Cellular Component: integri…	K06588|0|cfa:608977|K06588 integrin beta 5 | (RefSeq) ITGB5; integrin subunit beta 5	Phagosome (ko04145);; PI3K-Akt signaling pathway (ko04151);; Focal adhesion (ko04510);; ECM-receptor interaction (ko04512);; Regulation of actin cytoskeleton (ko04810);; Proteoglycans in cancer (ko05205);; Hypertrophic cardiomyopathy (HCM) (ko05410);; Arrhythmogenic right ventricular cardiomyopathy (ARVC) (ko05412);; Dilated cardiomyopathy (ko05414)	[TW]	Signal transduction mechanisms;; Extracellular structures	Integrin beta chain VWA domain;; Integrin beta tail domain;; Integrin beta cytoplasmic domain;; Integrin plexin domain;; EGF-like domain	Integrin beta-5 OS=Bos taurus OX=9913 GN=ITGB5 PE=1 SV=2	U	Intracellular trafficking, secretion, and vesicular transport	integrin beta-5 [Canis lupus familiaris]	molecular function: molecular transducer activity (GO:0060089);; cellular component: cell junction (GO:0030054);; biological process: biological adhesion (GO:0022610);; biological process: cellular process (GO:0009987);; biological process: signaling (GO:0023052);; biological process: single-organism process (GO:0044699);; biological process: response to stimulus (GO:0050896);; biological process…
rna-XM_014116437.2	2	23	34	3	3	14	2.55785549395387	17.988551460162	25.2949088788106	2.56081509037116	2.65075272541559	9.91768322919766	0.0380700753267053	-1.10488271242505	down	[V]	Defense mechanisms	Molecular Function: transporter activity (GO:0005215);; Molecular Function: ATP binding (GO:0005524);; Biological Process: transport (GO:0006810);; Cellular Component: integral component of membrane (GO:0016021);; Molecular Function: ATPase activity (GO:0016887);;	K05649|0|cfa:480456|K05649 ATP-binding cassette, subfamily A (ABC1), member 6 | (RefSeq) ABCA6; ATP binding cassette subfamily A member 6	ABC transporters (ko02010)	[IR]	Lipid transport and metabolism;; General function prediction only	ABC transporter;; ABC-2 family transporter protein;; AAA domain, putative AbiEii toxin, Type IV TA system;; RsgA GTPase	ATP-binding cassette sub-family B member 8, mitochondrial OS=Pongo abelii OX=9601 GN=ABCB8 PE=2 SV=1	V	Defense mechanisms	ATP-binding cassette sub-family A member 6 isoform X1 [Canis lupus familiaris]	molecular function: transporter activity (GO:0005215);; molecular function: binding (GO:0005488);; biological process: localization (GO:0051179);; cellular component: membrane (GO:0016020);; cellular component: membrane part (GO:0044425);; molecular function: catalytic activity (GO:0003824)
ONT.9923.1	11	2	1	0	0	2	14.0682052167463	1.56422186610104	0.743967908200312	0	0	1.41681188988538	0.0420089078817141	-1.08468533514489	down	--	--	--	--	--	--	--	--	--	--	--	--	--
ONT.8331.1	14	2	6	0	1	2	17.9049884576771	1.56422186610104	4.46380744920187	0	0.883584241805198	1.41681188988538	0.0110310885165679	-1.39123402801372	down	--	--	Cellular Component: mitochondrial ribosome (GO:0005761);;	K17421|5.97752e-19|cfa:477567|K17421 large subunit ribosomal protein L40 | (RefSeq) MRPL40; mitochondrial ribosomal protein L40	--	[J]	Translation, ribosomal structure and biogenesis	--	--	S	Function unknown	39S ribosomal protein L40, mitochondrial [Canis lupus familiaris]	cellular component: cell (GO:0005623);; cellular component: macromolecular complex (GO:0032991);; cellular component: organelle (GO:0043226);; cellular component: organelle part (GO:0044422);; cellular component: cell part (GO:0044464)
rna-XM_005624432.3	1	0	4	6	12	10	1.27892774697693	0	2.97587163280125	5.12163018074233	10.6030109016624	7.0840594494269	0.0269670152446806	1.20692843814764	up	--	--	--	--	--	[O]	Posttranslational modification, protein turnover, chaperones	--	Prostaglandin E synthase 3 OS=Oryctolagus cuniculus OX=9986 GN=PTGES3 PE=3 SV=1	S	Function unknown	putative protein PTGES3L isoform X1 [Pteropus vampyrus]	--
ONT.10631.2	3	17	18	2	5	3	3.8367832409308	13.2958858618589	13.3914223476056	1.70721006024744	4.41792120902599	2.12521783482807	0.0225864353012813	-1.21806078018766	down	--	--	Cellular Component: mitochondrion (GO:0005739);; Biological Process: muscle contraction (GO:0006936);; Cellular Component: M band (GO:0031430);;	--	--	--	--	--	--	S	Function unknown	myomesin-2 [Canis lupus familiaris]	cellular component: cell (GO:0005623);; cellular component: organelle (GO:0043226);; cellular component: cell part (GO:0044464);; biological process: multicellular organismal process (GO:0032501);; cellular component: organelle part (GO:0044422);; cellular component: supramolecular complex (GO:0099080)
rna-XM_005635545.3	5	1	3	7	10	26	6.39463873488467	0.782110933050522	2.23190372460094	5.97523521086605	8.83584241805198	18.4185545685099	0.0255978500554042	1.18817987839374	up	[O]	Posttranslational modification, protein turnover, chaperones	Cellular Component: nucleus (GO:0005634);; Cellular Component: mitochondrion (GO:0005739);; Molecular Function: Hsp70 protein binding (GO:0030544);; Molecular Function: chaperone binding (GO:0051087);; Molecular Function: proteasome binding (GO:0070628);; Biological Process: negative regulation of inclusion body assembly (GO:0090084);;	K17592|0|cfa:477339|K17592 sacsin | (RefSeq) SACS; sacsin molecular chaperone	--	--	--	Ubiquitin family;; HEPN domain	--	S	Function unknown	sacsin isoform X2 [Canis lupus familiaris]	cellular component: cell (GO:0005623);; cellular component: organelle (GO:0043226);; cellular component: cell part (GO:0044464);; molecular function: binding (GO:0005488);; biological process: biological regulation (GO:0065007)
ONT.4079.1	3	14	3	0	0	0	3.8367832409308	10.9495530627073	2.23190372460094	0	0	0	0.00134663189793223	-1.73269376747954	down	--	--	--	--	--	--	--	--	--	--	--	--	--
ONT.7381.1	28	9	19	4	4	7	35.8099769153542	7.0389983974547	14.1353902558059	3.41442012049489	3.53433696722079	4.95884161459883	0.00474776828528349	-1.43833423930058	down	--	--	Cellular Component: mitochondrion (GO:0005739);; Molecular Function: 5'-nucleotidase activity (GO:0008253);; Biological Process: dephosphorylation (GO:0016311);; Biological Process: dUMP catabolic process (GO:0046079);;	--	--	--	--	--	--	K	Transcription	uncharacterized protein C12orf40 homolog isoform X6 [Canis lupus familiaris]	cellular component: cell (GO:0005623);; cellular component: organelle (GO:0043226);; cellular component: cell part (GO:0044464);; biological process: metabolic process (GO:0008152);; biological process: cellular process (GO:0009987);; molecular function: catalytic activity (GO:0003824);; biological process: single-organism process (GO:0044699)
rna-XM_538856.6	1	2	1	8	7	8	1.27892774697693	1.56422186610104	0.743967908200312	6.82884024098977	6.18508969263639	5.66724755954152	0.0293256373400903	1.19031317176983	up	--	--	Molecular Function: RNA polymerase II regulatory region sequence-specific DNA binding (GO:0000977);; Molecular Function: transcriptional activator activity, RNA polymerase II transcription regulatory region sequence-specific binding (GO:0001228);; Molecular Function: steroid hormone receptor activity (GO:0003707);; Molecular Function: RNA polymerase II transcription factor activity, ligand-activa…	K08525|0|mmu:20182|K08525 retinoid X receptor beta | (RefSeq) Rxrb, AL023085, H-2RIIBP, Nr2b2, RCoR-1, Rub; retinoid X receptor beta	PPAR signaling pathway (ko03320);; Thyroid hormone signaling pathway (ko04919);; Adipocytokine signaling pathway (ko04920);; Pathways in cancer (ko05200);; Transcriptional misregulation in cancer (ko05202);; Thyroid cancer (ko05216);; Small cell lung cancer (ko05222);; Non-small cell lung cancer (ko05223)	[T]	Signal transduction mechanisms	Ligand-binding domain of nuclear hormone receptor;; Zinc finger, C4 type (two domains)	Retinoic acid receptor RXR-beta OS=Canis lupus familiaris OX=9615 GN=RXRB PE=3 SV=1	K	Transcription	Retinoic acid receptor RXR-beta [Tupaia chinensis]	molecular function: binding (GO:0005488);; biological process: biological regulation (GO:0065007);; molecular function: nucleic acid binding transcription factor activity (GO:0001071);; biological process: cellular process (GO:0009987);; biological process: signaling (GO:0023052);; biological process: single-organism process (GO:0044699);; biological process: response to stimulus (GO:0050896);; m…
ONT.2414.3	37	20	36	225	120	26	47.3203266381466	15.6422186610104	26.7828446952112	192.061131777837	106.030109016624	18.4185545685099	0.00646286977108104	1.3548981670512	up	[IQ]	Lipid transport and metabolism;; Secondary metabolites biosynthesis, transport and catabolism	Cellular Component: mitochondrial respiratory chain complex I (GO:0005747);; Biological Process: fatty acid biosynthetic process (GO:0006633);; Biological Process: protein lipoylation (GO:0009249);;	K03955|4.64912e-84|cfa:479805|K03955 NADH dehydrogenase (ubiquinone) 1 alpha/beta subcomplex 1 | (RefSeq) NDUFAB1; NADH:ubiquinone oxidoreductase subunit AB1	Oxidative phosphorylation (ko00190);; Non-alcoholic fatty liver disease (NAFLD) (ko04932);; Alzheimer's disease (ko05010);; Parkinson's disease (ko05012);; Huntington's disease (ko05016)	[CIQ]	Energy production and conversion;; Lipid transport and metabolism;; Secondary metabolites biosynthesis, transport and catabolism	Phosphopantetheine attachment site	Acyl carrier protein, mitochondrial OS=Bos taurus OX=9913 GN=NDUFAB1 PE=1 SV=2	I	Lipid transport and metabolism	acyl carrier protein, mitochondrial [Canis lupus familiaris]	cellular component: cell (GO:0005623);; cellular component: membrane (GO:0016020);; cellular component: macromolecular complex (GO:0032991);; cellular component: organelle (GO:0043226);; cellular component: organelle part (GO:0044422);; cellular component: membrane part (GO:0044425);; cellular component: cell part (GO:0044464);; biological process: metabolic process (GO:0008152);; biological proc…
rna-XM_531771.5	13	29	29	5	7	11	16.6260607107001	22.6812170584651	21.575069337809	4.26802515061861	6.18508969263639	7.79246539436959	0.00661198933579769	-1.31912331881347	down	--	--	Molecular Function: sulfotransferase activity (GO:0008146);; Biological Process: sulfation (GO:0051923);;	K01025|0|cfa:474542|K01025 [EC:2.8.2.-] | (RefSeq) SULT1C4; sulfotransferase family 1C member 4	--	[R]	General function prediction only	Sulfotransferase domain;; Sulfotransferase family	Sulfotransferase 1C2 OS=Oryctolagus cuniculus OX=9986 GN=SULT1C2 PE=1 SV=1	S	Function unknown	sulfotransferase 1C4 [Canis lupus familiaris]	molecular function: catalytic activity (GO:0003824);; biological process: metabolic process (GO:0008152);; biological process: cellular process (GO:0009987)
rna-XM_014108678.2	21	25	42	13	6	16	26.8574826865156	19.5527733262631	31.2466521444131	11.0968653916084	5.30150545083119	11.334495119083	0.0136724982201962	-1.15795564112876	down	--	--	Cellular Component: integral component of membrane (GO:0016021);; Molecular Function: carbohydrate binding (GO:0030246);;	K10069|5.93098e-166|cfa:486695|K10069 C-type lectin domain family 1 member A | (RefSeq) CLEC1A; C-type lectin domain family 1 member A	--	[TV]	Signal transduction mechanisms;; Defense mechanisms	Lectin C-type domain	C-type lectin domain family 1 member A OS=Bos taurus OX=9913 GN=CLEC1A PE=2 SV=1	S	Function unknown	C-type lectin domain family 1 member A isoform X1 [Canis lupus familiaris]	cellular component: membrane (GO:0016020);; cellular component: membrane part (GO:0044425);; molecular function: binding (GO:0005488)
rna-XM_014113398.2	0	2	6	119	66	5	0	1.56422186610104	4.46380744920187	101.578998584723	58.3165599591431	3.54202972471345	0.0191290781062104	1.21624310812591	up	--	--	--	K08757|5.46946e-167|cfa:479427|K08757 apolipoprotein A-I | (RefSeq) APOA1, Apo-AI, ApoA-I; apolipoprotein A1	PPAR signaling pathway (ko03320);; Fat digestion and absorption (ko04975);; Vitamin digestion and absorption (ko04977);; African trypanosomiasis (ko05143)	--	--	Apolipoprotein A1/A4/E domain;; YtxH-like protein	Apolipoprotein A-I OS=Canis lupus familiaris OX=9615 GN=APOA1 PE=1 SV=2	O	Posttranslational modification, protein turnover, chaperones	apolipoprotein A-I [Canis lupus familiaris]	--
ONT.2853.1	56	26	14	14	7	17	71.6199538307083	20.3348842593136	10.4155507148044	11.9504704217321	6.18508969263639	12.0429010640257	0.0191565670824416	-1.14806412351347	down	--	--	--	--	--	--	--	--	--	--	--	--	--
ONT.4925.1	12	12	6	2	2	1	15.3471329637232	9.38533119660626	4.46380744920187	1.70721006024744	1.7671684836104	0.70840594494269	0.00501967681181739	-1.51501046552945	down	--	--	--	--	--	--	--	--	--	--	--	--	--
ONT.7560.1	40	21	42	64	112	74	51.1571098790774	16.424329594061	31.2466521444131	54.6307219279182	98.9614350821822	52.4220399257591	0.0400213863588848	0.905283797140463	up	--	--	Biological Process: protein targeting to Golgi (GO:0000042);; Cellular Component: nucleoplasm (GO:0005654);; Cellular Component: Golgi apparatus (GO:0005794);; Biological Process: Golgi to plasma membrane protein transport (GO:0043001);; Biological Process: positive regulation of axon extension (GO:0045773);; Molecular Function: GTPase binding (GO:0051020);; Cellular Component: extracellular exos…	K20283|0|cfa:477020|K20283 golgin subfamily A member 4 | (RefSeq) GOLGA4; golgin A4	--	--	--	--	--	U	Intracellular trafficking, secretion, and vesicular transport	LOW QUALITY PROTEIN: golgin subfamily A member 4 [Canis lupus familiaris]	biological process: localization (GO:0051179);; cellular component: cell (GO:0005623);; cellular component: organelle (GO:0043226);; cellular component: organelle part (GO:0044422);; cellular component: cell part (GO:0044464);; biological process: cellular process (GO:0009987);; biological process: single-organism process (GO:0044699);; biological process: cellular component organization or bioge…
rna-XM_022421055.1	14	13	11	7	2	5	17.9049884576771	10.1674421296568	8.18364699020343	5.97523521086605	1.7671684836104	3.54202972471345	0.0373621366295782	-1.07674812663321	down	--	--	Cellular Component: rough endoplasmic reticulum (GO:0005791);; Cellular Component: membrane (GO:0016020);; Biological Process: positive regulation of collagen biosynthetic process (GO:0032967);; Biological Process: positive regulation of osteoblast differentiation (GO:0045669);; Biological Process: regulation of bone remodeling (GO:0046850);;	--	--	[S]	Function unknown	Sad1 / UNC-like C-terminal	--	S	Function unknown	LOW QUALITY PROTEIN: SUN domain-containing ossification factor [Canis lupus familiaris]	cellular component: cell (GO:0005623);; cellular component: organelle (GO:0043226);; cellular component: cell part (GO:0044464);; cellular component: membrane (GO:0016020);; biological process: biological regulation (GO:0065007)
rna-XM_005640502.3	4	5	4	19	7	21	5.11571098790774	3.91055466525261	2.97587163280125	16.2184955723507	6.18508969263639	14.8765248437965	0.0361999189482643	1.08022937247715	up	--	--	Molecular Function: phosphatidylinositol phospholipase C activity (GO:0004435);; Molecular Function: signal transducer activity (GO:0004871);; Cellular Component: intracellular (GO:0005622);; Cellular Component: plasma membrane (GO:0005886);; Biological Process: gamma-aminobutyric acid signaling pathway (GO:0007214);; Biological Process: lipid catabolic process (GO:0016042);; Biological Process: …	K15375|0|aml:100475647|K15375 inactive phospholipase C-like protein 1 | (RefSeq) PLCL1; phospholipase C like 1	GABAergic synapse (ko04727)	[T]	Signal transduction mechanisms	Phosphatidylinositol-specific phospholipase C, X domain;; Phosphatidylinositol-specific phospholipase C, Y domain;; Pleckstrin homology domain;; C2 domain;; Phosphoinositide-specific phospholipase C, efhand-like	1-phosphatidylinositol 4,5-bisphosphate phosphodiesterase delta-4 OS=Pongo abelii OX=9601 GN=PLCD4 PE=2 SV=1	S	Function unknown	inactive phospholipase C-like protein 1 isoform X1 [Canis lupus familiaris]	molecular function: catalytic activity (GO:0003824);; molecular function: signal transducer activity (GO:0004871);; cellular component: cell (GO:0005623);; cellular component: cell part (GO:0044464);; cellular component: membrane (GO:0016020);; biological process: cellular process (GO:0009987);; biological process: signaling (GO:0023052);; biological process: single-organism process (GO:0044699);…
ONT.9659.1	18	3	3	1	1	0	23.0206994455848	2.34633279915157	2.23190372460094	0.853605030123722	0.883584241805198	0	0.0050362898016694	-1.53398641075158	down	--	--	--	--	--	--	--	--	--	--	--	--	--
rna-NM_001314106.1	13	29	53	6	2	4	16.6260607107001	22.6812170584651	39.4302991346165	5.12163018074233	1.7671684836104	2.83362377977076	2.96177165304856e-05	-2.11033623385051	down	--	--	--	--	--	[R]	General function prediction only	Tissue inhibitor of metalloproteinase	Metalloproteinase inhibitor 4 OS=Bos taurus OX=9913 GN=TIMP4 PE=2 SV=2	O	Posttranslational modification, protein turnover, chaperones	metalloproteinase inhibitor 4 precursor [Canis lupus familiaris]	--
ONT.6553.1	1	6	4	12	17	12	1.27892774697693	4.69266559830313	2.97587163280125	10.2432603614847	15.0209321106884	8.50087133931228	0.0330677322724857	1.12011444295955	up	--	--	--	--	--	--	--	--	--	--	--	--	--
ONT.5303.1	14	155	176	13	20	23	17.9049884576771	121.227194622831	130.938351843255	11.0968653916084	17.671684836104	16.2933367336819	0.000109915172888685	-1.92853056366032	down	[Q]	Secondary metabolites biosynthesis, transport and catabolism	Molecular Function: alditol:NADP+ 1-oxidoreductase activity (GO:0004032);; Cellular Component: nucleoplasm (GO:0005654);; Cellular Component: cytoplasm (GO:0005737);; Molecular Function: glyceraldehyde oxidoreductase activity (GO:0043795);; Biological Process: daunorubicin metabolic process (GO:0044597);; Biological Process: doxorubicin metabolic process (GO:0044598);; Biological Process: oxidati…	K00011|0|cfa:607537|K00011 aldehyde reductase [EC:1.1.1.21] | (RefSeq) AKR1B1; aldo-keto reductase family 1 member B	Pentose and glucuronate interconversions (ko00040);; Fructose and mannose metabolism (ko00051);; Galactose metabolism (ko00052);; Glycerolipid metabolism (ko00561)	[R]	General function prediction only	Aldo/keto reductase family	Aldose reductase OS=Oryctolagus cuniculus OX=9986 GN=AKR1B1 PE=2 SV=3	S	Function unknown	aldose reductase [Canis lupus familiaris]	biological process: metabolic process (GO:0008152);; biological process: single-organism process (GO:0044699);; molecular function: catalytic activity (GO:0003824);; cellular component: cell (GO:0005623);; cellular component: organelle (GO:0043226);; cellular component: organelle part (GO:0044422);; cellular component: cell part (GO:0044464);; biological process: cellular process (GO:0009987);; c…
rna-XM_005626002.3	34	9	38	13	1	3	43.4835433972158	7.0389983974547	28.2707805116119	11.0968653916084	0.883584241805198	2.12521783482807	0.00408479370252211	-1.50983948192221	down	--	--	Molecular Function: protease binding (GO:0002020);; Molecular Function: interleukin-1, Type I, activating receptor activity (GO:0004909);; Molecular Function: platelet-derived growth factor receptor binding (GO:0005161);; Cellular Component: cell surface (GO:0009986);; Cellular Component: integral component of membrane (GO:0016021);; Biological Process: regulation of inflammatory response (GO:005…	K04386|0|cfa:481328|K04386 interleukin 1 receptor type I | (RefSeq) IL1R1; interleukin 1 receptor type 1	MAPK signaling pathway (ko04010);; Cytokine-cytokine receptor interaction (ko04060);; NF-kappa B signaling pathway (ko04064);; Osteoclast differentiation (ko04380);; Hematopoietic cell lineage (ko04640);; Inflammatory mediator regulation of TRP channels (ko04750);; Amoebiasis (ko05146);; HTLV-I infection (ko05166)	--	--	TIR domain;; Immunoglobulin domain;; Immunoglobulin I-set domain;; Immunoglobulin domain;; Immunoglobulin domain	Interleukin-1 receptor accessory protein-like 1 OS=Pongo pygmaeus OX=9600 GN=IL1RAPL1 PE=2 SV=1	U	Intracellular trafficking, secretion, and vesicular transport	interleukin-1 receptor type 1 isoform X1 [Canis lupus familiaris]	molecular function: binding (GO:0005488);; biological process: cellular process (GO:0009987);; biological process: signaling (GO:0023052);; biological process: single-organism process (GO:0044699);; biological process: response to stimulus (GO:0050896);; biological process: biological regulation (GO:0065007);; molecular function: signal transducer activity (GO:0004871);; molecular function: molec…
rna-XM_022404198.1	4	17	14	8	52	66	5.11571098790774	13.2958858618589	10.4155507148044	6.82884024098977	45.9463805738703	46.7547923662175	0.0259528127858436	1.13080584880196	up	--	--	Biological Process: actin filament organization (GO:0007015);; Biological Process: cell adhesion (GO:0007155);; Biological Process: cell migration (GO:0016477);; Molecular Function: RNA binding (GO:0044822);; Molecular Function: metal ion binding (GO:0046872);;	--	--	[T]	Signal transduction mechanisms	SH3 domain;; Variant SH3 domain;; Sorbin homologous domain;; Variant SH3 domain	Sorbin and SH3 domain-containing protein 2 OS=Sus scrofa OX=9823 GN=SORBS2 PE=1 SV=2	S	Function unknown	sorbin and SH3 domain-containing protein 2 isoform X2 [Canis lupus familiaris]	biological process: cellular process (GO:0009987);; biological process: single-organism process (GO:0044699);; biological process: cellular component organization or biogenesis (GO:0071840);; biological process: biological adhesion (GO:0022610);; biological process: locomotion (GO:0040011);; biological process: localization (GO:0051179);; molecular function: binding (GO:0005488)
rna-XM_539716.6	31	420	334	16	28	86	39.646760156285	328.486591881219	248.485281338904	13.6576804819795	24.7403587705455	60.9229112650713	0.000126273979371957	-1.94187306841475	down	[K]	Transcription	Molecular Function: collagen binding (GO:0005518);; Cellular Component: fibrillar collagen trimer (GO:0005583);; Cellular Component: extracellular space (GO:0005615);; Biological Process: axonogenesis (GO:0007409);; Biological Process: visual perception (GO:0007601);; Biological Process: collagen fibril organization (GO:0030199);; Biological Process: positive regulation of transforming growth fac…	K08122|0|cfa:482599|K08122 lumican | (RefSeq) LUM; lumican	Proteoglycans in cancer (ko05205)	[R]	General function prediction only	Leucine rich repeat;; Leucine Rich repeats (2 copies);; Leucine Rich repeat;; Leucine Rich Repeat;; Leucine-rich repeat;; Leucine rich repeat N-terminal domain;; Leucine rich repeats (6 copies)	Lumican OS=Bos taurus OX=9913 GN=LUM PE=1 SV=1	S	Function unknown	lumican [Canis lupus familiaris]	molecular function: binding (GO:0005488);; cellular component: extracellular region (GO:0005576);; cellular component: macromolecular complex (GO:0032991);; cellular component: extracellular region part (GO:0044421);; biological process: cellular process (GO:0009987);; biological process: multicellular organismal process (GO:0032501);; biological process: developmental process (GO:0032502);; biol…
ONT.6851.1	23	11	18	8	7	7	29.4153381804695	8.60322026355574	13.3914223476056	6.82884024098977	6.18508969263639	4.95884161459883	0.0421784085740983	-1.00751959693896	down	--	--	--	--	--	[R]	General function prediction only	--	--	S	Function unknown	uncharacterized protein C12orf40 homolog isoform X6 [Canis lupus familiaris]	--
ONT.5815.10	15	10	1	28	28	59	19.183916204654	7.82110933050522	0.743967908200312	23.9009408434642	24.7403587705455	41.7959507516187	0.00935906359261889	1.30215694232683	up	--	--	--	--	--	--	--	--	--	S	Function unknown	PREDICTED: sorbin and SH3 domain-containing protein 2-like isoform X6 [Bubalus bubalis]	--
ONT.4911.1	19	25	27	12	11	7	24.2996271925618	19.5527733262631	20.0871335214084	10.2432603614847	9.71942665985718	4.95884161459883	0.0318823455329884	-1.02092285751573	down	[O]	Posttranslational modification, protein turnover, chaperones	Biological Process: protein peptidyl-prolyl isomerization (GO:0000413);; Biological Process: negative regulation of protein phosphorylation (GO:0001933);; Molecular Function: peptidyl-prolyl cis-trans isomerase activity (GO:0003755);; Molecular Function: FK506 binding (GO:0005528);; Cellular Component: cytosol (GO:0005829);; Biological Process: muscle contraction (GO:0006936);; Biological Process…	K09568|3.60197e-68|pale:102881746|K09568 FK506-binding protein 1 [EC:5.2.1.8] | (RefSeq) FKBP1A; FK506 binding protein 1A	--	[O]	Posttranslational modification, protein turnover, chaperones	--	Peptidyl-prolyl cis-trans isomerase FKBP1A OS=Oryctolagus cuniculus OX=9986 GN=FKBP1A PE=1 SV=2	O	Posttranslational modification, protein turnover, chaperones	FKBP1A protein, partial [Bos taurus]	biological process: metabolic process (GO:0008152);; biological process: cellular process (GO:0009987);; biological process: biological regulation (GO:0065007);; molecular function: catalytic activity (GO:0003824);; molecular function: binding (GO:0005488);; cellular component: cell (GO:0005623);; cellular component: cell part (GO:0044464);; biological process: multicellular organismal process (G…
ONT.6469.6	0	0	0	3	4	5	0	0	0	2.56081509037116	3.53433696722079	3.54202972471345	0.0179070142924764	1.22697722896631	up	--	--	Biological Process: osteoblast differentiation (GO:0001649);; Cellular Component: endoplasmic reticulum (GO:0005783);; Biological Process: intracellular protein transport (GO:0006886);; Biological Process: ER to Golgi vesicle-mediated transport (GO:0006888);; Cellular Component: integral component of membrane (GO:0016021);; Biological Process: protein localization to endoplasmic reticulum exit si…	--	--	[V]	Defense mechanisms	--	B-cell receptor-associated protein 29 OS=Pongo abelii OX=9601 GN=BCAP29 PE=2 SV=1	S	Function unknown	B-cell receptor-associated protein 29 [Canis lupus familiaris]	biological process: cellular process (GO:0009987);; biological process: developmental process (GO:0032502);; biological process: single-organism process (GO:0044699);; cellular component: cell (GO:0005623);; cellular component: organelle (GO:0043226);; cellular component: cell part (GO:0044464);; biological process: localization (GO:0051179);; cellular component: membrane (GO:0016020);; cellular …
rna-XM_014109449.2	73	42	58	68	156	275	93.3617255293162	32.8486591881219	43.1501386756181	58.0451420484131	137.839141721611	194.81163485924	0.0213887808114784	1.01073325439634	up	[R]	General function prediction only	Cellular Component: integral component of membrane (GO:0016021);; Molecular Function: RNA binding (GO:0044822);; Molecular Function: metal ion binding (GO:0046872);;	--	--	[R]	General function prediction only	WD domain, G-beta repeat;; Anaphase-promoting complex subunit 4 WD40 domain	F-box/WD repeat-containing protein 7 OS=Bos taurus OX=9913 GN=FBXW7 PE=1 SV=2	S	Function unknown	zinc finger protein 106 isoform X1 [Canis lupus familiaris]	cellular component: membrane (GO:0016020);; cellular component: membrane part (GO:0044425);; molecular function: binding (GO:0005488)
ONT.5446.1	1	0	0	17	5	1	1.27892774697693	0	0	14.5112855121033	4.41792120902599	0.70840594494269	0.00711342140057786	1.4582931776547	up	--	--	Cellular Component: cell cortex (GO:0005938);; Cellular Component: dendritic spine (GO:0043197);;	--	--	--	--	--	Cortactin-binding protein 2 OS=Mustela putorius furo OX=9669 GN=CTTNBP2 PE=3 SV=1	S	Function unknown	LOW QUALITY PROTEIN: cortactin-binding protein 2 [Canis lupus familiaris]	cellular component: cell (GO:0005623);; cellular component: cell part (GO:0044464);; cellular component: synapse part (GO:0044456);; cellular component: synapse (GO:0045202)
rna-XM_005617516.3	8	6	8	2	0	2	10.2314219758155	4.69266559830313	5.9517432656025	1.70721006024744	0	1.41681188988538	0.0143021662470237	-1.33891048514145	down	--	--	--	K08450|0|cfa:487261|K08450 G protein-coupled receptor 56 | (RefSeq) ADGRG1, GPR56; adhesion G protein-coupled receptor G1	--	[T]	Signal transduction mechanisms	7 transmembrane receptor (Secretin family);; GPCR proteolysis site, GPS, motif	Adhesion G-protein coupled receptor G1 OS=Pongo pygmaeus OX=9600 GN=ADGRG1 PE=3 SV=1	S	Function unknown	adhesion G-protein coupled receptor G1 [Canis lupus familiaris]	--
rna-XM_005626777.3	9	2	4	1	1	0	11.5103497227924	1.56422186610104	2.97587163280125	0.853605030123722	0.883584241805198	0	0.030344729234323	-1.17587416338486	down	--	--	Molecular Function: Rab GTPase binding (GO:0017137);; Cellular Component: cytoplasmic vesicle (GO:0031410);; Cellular Component: extracellular exosome (GO:0070062);;	--	--	--	--	RUN domain;; Variant SH3 domain;; Variant SH3 domain	--	S	Function unknown	iporin isoform X1 [Canis lupus familiaris]	molecular function: binding (GO:0005488);; cellular component: cell (GO:0005623);; cellular component: organelle (GO:0043226);; cellular component: cell part (GO:0044464);; cellular component: extracellular region (GO:0005576);; cellular component: extracellular region part (GO:0044421)
ONT.9329.1	71	21	52	118	97	147	90.8038700353624	16.424329594061	38.6863312264162	100.725393554599	85.7076714551042	104.135673906575	0.0434495836042069	0.886096554134107	up	--	--	--	--	--	--	--	--	--	--	--	--	--
ONT.8980.1	11	12	9	24	20	45	14.0682052167463	9.38533119660626	6.69571117380281	20.4865207229693	17.671684836104	31.878267522421	0.0430679076919431	0.942485309946691	up	--	--	--	--	--	--	--	--	--	--	--	--	--
rna-XM_022413544.1	37	85	68	21	20	43	47.3203266381466	66.4794293092944	50.5898177576212	17.9257056325982	17.671684836104	30.4614556325357	0.00989530266188046	-1.119274515871	down	--	--	Molecular Function: phospholipase inhibitor activity (GO:0004859);; Molecular Function: calcium ion binding (GO:0005509);; Molecular Function: calcium-dependent phospholipid binding (GO:0005544);; Cellular Component: plasma membrane (GO:0005886);; Biological Process: phagocytosis (GO:0006909);; Biological Process: positive regulation of endothelial cell migration (GO:0010595);; Cellular Component…	K17089|0|cfa:478447|K17089 annexin A3 | (RefSeq) ANXA3; annexin A3	--	[U]	Intracellular trafficking, secretion, and vesicular transport	Annexin	Annexin A3 OS=Bos taurus OX=9913 GN=ANXA3 PE=2 SV=3	S	Function unknown	annexin A3 [Canis lupus familiaris]	biological process: biological regulation (GO:0065007);; molecular function: molecular function regulator (GO:0098772);; molecular function: binding (GO:0005488);; cellular component: cell (GO:0005623);; cellular component: membrane (GO:0016020);; cellular component: cell part (GO:0044464);; biological process: single-organism process (GO:0044699);; biological process: localization (GO:0051179);;…
ONT.1872.1	27	28	10	10	3	3	34.5310491683772	21.8991061254146	7.43967908200312	8.53605030123721	2.65075272541559	2.12521783482807	0.00490225277036236	-1.44490638022337	down	--	--	Molecular Function: catalytic activity (GO:0003824);; Biological Process: nucleic acid metabolic process (GO:0090304);;	--	--	--	--	--	LINE-1 reverse transcriptase homolog OS=Nycticebus coucang OX=9470 PE=3 SV=1	S	Function unknown	hypothetical protein M91_12925 [Bos mutus]	molecular function: catalytic activity (GO:0003824);; biological process: metabolic process (GO:0008152);; biological process: cellular process (GO:0009987)
rna-XM_005634951.2	36	31	57	224	97	67	46.0413988911696	24.2454389245662	42.4061707674178	191.207526747714	85.7076714551042	47.4631983111602	0.00991439076166146	1.18699982737188	up	--	--	Biological Process: autophagosome assembly (GO:0000045);; Cellular Component: autophagosome membrane (GO:0000421);; Biological Process: autophagy of mitochondrion (GO:0000422);; Cellular Component: cytosol (GO:0005829);; Cellular Component: microtubule (GO:0005874);; Biological Process: cellular response to nitrogen starvation (GO:0006995);; Molecular Function: microtubule binding (GO:0008017);; …	K10435|3.01171e-81|fca:101085618|K10435 microtubule-associated protein 1 light chain | (RefSeq) MAP1LC3A; microtubule associated protein 1 light chain 3 alpha	--	[Z]	Cytoskeleton	Autophagy protein Atg8 ubiquitin like;; Ubiquitin-like autophagy protein Apg12	Microtubule-associated proteins 1A/1B light chain 3A OS=Bos taurus OX=9913 GN=MAP1LC3A PE=2 SV=1	U	Intracellular trafficking, secretion, and vesicular transport	microtubule-associated proteins 1A/1B light chain 3A [Canis lupus familiaris]	biological process: metabolic process (GO:0008152);; biological process: cellular process (GO:0009987);; biological process: cellular component organization or biogenesis (GO:0071840);; cellular component: cell (GO:0005623);; cellular component: membrane (GO:0016020);; cellular component: organelle (GO:0043226);; cellular component: organelle part (GO:0044422);; cellular component: cell part (GO:…
ONT.3034.7	27	87	51	25	22	22	34.5310491683772	68.0436511753954	37.9423633182159	21.340125753093	19.4388533197144	15.5849307887392	0.0157806089481795	-1.08975792567609	down	[M]	Cell wall/membrane/envelope biogenesis	Cellular Component: nucleus (GO:0005634);; Cellular Component: cytoplasm (GO:0005737);; Cellular Component: actin cytoskeleton (GO:0015629);; Biological Process: negative regulation of intrinsic apoptotic signaling pathway (GO:2001243);;	K15046|0|cfa:480043|K15046 influenza virus NS1A-binding protein | (RefSeq) IVNS1ABP; influenza virus NS1A binding protein	Influenza A (ko05164)	[TR]	Signal transduction mechanisms;; General function prediction only	--	Kelch-like protein 20 OS=Bos taurus OX=9913 GN=KLHL20 PE=2 SV=3	S	Function unknown	influenza virus NS1A-binding protein [Canis lupus familiaris]	cellular component: cell (GO:0005623);; cellular component: organelle (GO:0043226);; cellular component: cell part (GO:0044464);; biological process: biological regulation (GO:0065007)
ONT.10578.1	18	21	19	11	5	8	23.0206994455848	16.424329594061	14.1353902558059	9.38965533136094	4.41792120902599	5.66724755954152	0.030076417689377	-1.05428784942235	down	[J]	Translation, ribosomal structure and biogenesis	Molecular Function: nucleotide binding (GO:0000166);; Biological Process: regulation of alternative mRNA splicing, via spliceosome (GO:0000381);; Molecular Function: core promoter binding (GO:0001047);; Biological Process: osteoblast differentiation (GO:0001649);; Molecular Function: chromatin binding (GO:0003682);; Molecular Function: mRNA binding (GO:0003729);; Cellular Component: extracellular…	K12885|8.58004e-112|cjc:100385445|K12885 heterogeneous nuclear ribonucleoprotein G | (RefSeq) RBMX; RNA binding motif protein, X-linked	Spliceosome (ko03040)	--	--	--	RNA-binding motif protein, X chromosome OS=Pan troglodytes OX=9598 GN=RBMX PE=2 SV=1	K	Transcription	PREDICTED: RNA-binding motif protein, X chromosome isoform X2 [Equus przewalskii]	molecular function: binding (GO:0005488);; biological process: biological regulation (GO:0065007);; biological process: cellular process (GO:0009987);; biological process: developmental process (GO:0032502);; biological process: single-organism process (GO:0044699);; cellular component: extracellular region (GO:0005576);; cellular component: extracellular region part (GO:0044421);; cellular compo…
ONT.4760.1	14	4	12	4	2	2	17.9049884576771	3.12844373220209	8.92761489840374	3.41442012049489	1.7671684836104	1.41681188988538	0.025088786940147	-1.20464227506771	down	--	--	--	--	--	--	--	--	--	--	--	--	--
rna-XM_022418847.1	2	0	0	4	4	9	2.55785549395387	0	0	3.41442012049489	3.53433696722079	6.37565350448421	0.0469156585055348	1.07785937375926	up	--	--	--	--	--	[LKR]	Replication, recombination and repair;; Transcription;; General function prediction only	Single-stranded DNA binding protein, SSDP	--	L	Replication, recombination and repair	single-stranded DNA-binding protein 3 isoform X3 [Canis lupus familiaris]	--
rna-XM_022422427.1	3	0	5	15	8	10	3.8367832409308	0	3.71983954100156	12.8040754518558	7.06867393444158	7.0840594494269	0.0469685847632065	1.07202506761045	up	--	--	Biological Process: skeletal system development (GO:0001501);; Biological Process: in utero embryonic development (GO:0001701);; Biological Process: respiratory system process (GO:0003016);; Molecular Function: Notch binding (GO:0005112);; Molecular Function: calcium ion binding (GO:0005509);; Cellular Component: integral component of plasma membrane (GO:0005887);; Biological Process: spermatogen…	K06052|0|cfa:490882|K06052 jagged | (RefSeq) JAG2; jagged 2	Endocrine resistance (ko01522);; Notch signaling pathway (ko04330)	[T]	Signal transduction mechanisms	EGF-like domain;; Human growth factor-like EGF;; Delta serrate ligand;; EGF-like domain	Protein delta homolog 2 OS=Sus scrofa OX=9823 GN=DLK2 PE=2 SV=2	S	Function unknown	LOW QUALITY PROTEIN: protein jagged-2 [Canis lupus familiaris]	biological process: multicellular organismal process (GO:0032501);; biological process: developmental process (GO:0032502);; biological process: single-organism process (GO:0044699);; molecular function: binding (GO:0005488);; cellular component: cell (GO:0005623);; cellular component: membrane (GO:0016020);; cellular component: membrane part (GO:0044425);; cellular component: cell part (GO:00444…
ONT.2550.1	20	15	9	3	2	11	25.5785549395387	11.7316639957578	6.69571117380281	2.56081509037116	1.7671684836104	7.79246539436959	0.0270333762733765	-1.14884546806401	down	--	--	--	--	--	--	--	--	--	J	Translation, ribosomal structure and biogenesis	hypothetical protein M91_08065 [Bos mutus]	--
ONT.1302.18	10	9	14	30	36	40	12.7892774697693	7.0389983974547	10.4155507148044	25.6081509037116	31.8090327049871	28.3362377977076	0.0105097058969697	1.16800076906062	up	--	--	Molecular Function: cysteine-type endopeptidase inhibitor activity (GO:0004869);; Cellular Component: endoplasmic reticulum (GO:0005783);; Cellular Component: cytosol (GO:0005829);; Biological Process: negative regulation of endopeptidase activity (GO:0010951);; Cellular Component: membrane (GO:0016020);; Biological Process: protein catabolic process (GO:0030163);; Molecular Function: RNA binding…	K04281|2.68971e-78|cfa:479148|K04281 calpastatin | (RefSeq) CAST; calpastatin	--	--	--	--	Calpastatin OS=Sus scrofa OX=9823 GN=CAST PE=1 SV=1	O	Posttranslational modification, protein turnover, chaperones	calpastatin isoform X5 [Canis lupus familiaris]	biological process: biological regulation (GO:0065007);; molecular function: molecular function regulator (GO:0098772);; cellular component: cell (GO:0005623);; cellular component: organelle (GO:0043226);; cellular component: cell part (GO:0044464);; cellular component: membrane (GO:0016020);; biological process: metabolic process (GO:0008152)
rna-XM_005615506.3	9	17	16	28	36	67	11.5103497227924	13.2958858618589	11.903486531205	23.9009408434642	31.8090327049871	47.4631983111602	0.0143565611535932	1.10893449237626	up	--	--	Cellular Component: cytoplasm (GO:0005737);; Biological Process: regulation of phosphorylation (GO:0042325);;	K17556|2.25038e-27|cfa:611924|K17556 protein phosphatase 1 regulatory subunit 14C | (RefSeq) PPP1R14C; protein phosphatase 1 regulatory inhibitor subunit 14C	--	--	--	PKC-activated protein phosphatase-1 inhibitor	Protein phosphatase 1 regulatory subunit 14B OS=Sus scrofa OX=9823 GN=PPP1R14B PE=2 SV=1	T	Signal transduction mechanisms	protein phosphatase 1 regulatory subunit 14C isoform X1 [Canis lupus familiaris]	cellular component: cell (GO:0005623);; cellular component: cell part (GO:0044464);; biological process: biological regulation (GO:0065007)
ONT.388.7	13	345	176	17	60	118	16.6260607107001	269.82827190243	130.938351843255	14.5112855121033	53.0150545083119	83.5919015032374	0.0374224175245198	-1.08536988538777	down	--	--	--	--	--	--	--	--	--	--	--	--	--
ONT.3896.1	0	2	0	6	6	9	0	1.56422186610104	0	5.12163018074233	5.30150545083119	6.37565350448421	0.0153183641840304	1.3253378585891	up	--	--	--	--	--	--	--	--	--	S	Function unknown	zinc finger protein 467 isoform X1 [Canis lupus familiaris]	--
ONT.9426.1	10	16	13	2	6	7	12.7892774697693	12.5137749288084	9.67158280660405	1.70721006024744	5.30150545083119	4.95884161459883	0.0432227481595665	-1.04163200006268	down	--	--	--	--	--	--	--	--	--	--	--	uncharacterized protein LOC111097605 isoform X1 [Canis lupus familiaris]	--
rna-XM_014114119.2	33	111	65	50	18	30	42.2046156502388	86.8143135686079	48.3579140330203	42.6802515061861	15.9045163524936	21.2521783482807	0.0394235818753182	-0.949951900775716	down	--	--	Cellular Component: nucleoplasm (GO:0005654);; Biological Process: chromosome segregation (GO:0007059);; Biological Process: iron-sulfur cluster assembly (GO:0016226);; Cellular Component: MMXD complex (GO:0071817);; Cellular Component: CIA complex (GO:0097361);;	--	--	[S]	Function unknown	Iron-sulfur cluster assembly protein	MIP18 family protein FAM96A OS=Bos taurus OX=9913 GN=FAM96A PE=2 SV=1	S	Function unknown	mitotic spindle-associated MMXD complex subunit MIP18 [Canis lupus familiaris]	cellular component: cell (GO:0005623);; cellular component: organelle (GO:0043226);; cellular component: organelle part (GO:0044422);; cellular component: cell part (GO:0044464);; biological process: cellular process (GO:0009987);; biological process: single-organism process (GO:0044699);; biological process: metabolic process (GO:0008152);; biological process: cellular component organization or …
rna-NM_001287115.1	13	36	26	11	11	9	16.6260607107001	28.1559935898188	19.3431656132081	9.38965533136094	9.71942665985718	6.37565350448421	0.0306619581635788	-1.03747417159805	down	--	--	Cellular Component: lysosomal membrane (GO:0005765);; Biological Process: intracellular protein transport (GO:0006886);; Molecular Function: Rab GTPase binding (GO:0017137);; Cellular Component: clathrin adaptor complex (GO:0030131);; Biological Process: anterograde synaptic vesicle transport (GO:0048490);; Cellular Component: axon cytoplasm (GO:1904115);;	K12398|0|cjc:100406271|K12398 AP-3 complex subunit mu | (RefSeq) AP3M1; adaptor related protein complex 3 mu 1 subunit	Lysosome (ko04142)	[U]	Intracellular trafficking, secretion, and vesicular transport	Adaptor complexes medium subunit family;; Clathrin adaptor complex small chain	AP-3 complex subunit mu-1 OS=Pongo abelii OX=9601 GN=AP3M1 PE=2 SV=1	U	Intracellular trafficking, secretion, and vesicular transport	PREDICTED: AP-3 complex subunit mu-1 isoform X1 [Orycteropus afer afer]	cellular component: cell (GO:0005623);; cellular component: membrane (GO:0016020);; cellular component: organelle (GO:0043226);; cellular component: organelle part (GO:0044422);; cellular component: cell part (GO:0044464);; biological process: localization (GO:0051179);; molecular function: binding (GO:0005488);; cellular component: macromolecular complex (GO:0032991);; cellular component: membra…
ONT.7684.8	101	23	21	412	84	48	129.17170244467	17.988551460162	15.6233260722065	351.685272410973	74.2210763116366	34.0034853572491	0.0291977790195837	1.13768588112629	up	--	--	--	--	--	--	--	--	--	S	Function unknown	--	--
ONT.8909.1	21	1	4	2	1	3	26.8574826865156	0.782110933050522	2.97587163280125	1.70721006024744	0.883584241805198	2.12521783482807	0.0339684462724441	-1.16102124554568	down	--	--	--	--	--	--	--	--	--	--	--	--	--
ONT.4513.2	13	144	59	30	36	16	16.6260607107001	112.623974359275	43.8941065838184	25.6081509037116	31.8090327049871	11.334495119083	0.0438724529252241	-1.01340288245861	down	[O]	Posttranslational modification, protein turnover, chaperones	Biological Process: negative regulation of transcription from RNA polymerase II promoter (GO:0000122);; Cellular Component: nucleus (GO:0005634);; Cellular Component: cytosol (GO:0005829);; Biological Process: protein folding (GO:0006457);; Biological Process: response to unfolded protein (GO:0006986);; Molecular Function: unfolded protein binding (GO:0051082);; Molecular Function: chaperone bind…	K09511|0|cfr:102524196|K09511 DnaJ homolog subfamily B member 5 | (RefSeq) DNAJB5; DnaJ heat shock protein family (Hsp40) member B5	--	[O]	Posttranslational modification, protein turnover, chaperones	DnaJ C terminal domain;; DnaJ domain	DnaJ homolog subfamily B member 5 OS=Bos taurus OX=9913 GN=DNAJB5 PE=2 SV=1	O	Posttranslational modification, protein turnover, chaperones	hypothetical protein PANDA_021017, partial [Ailuropoda melanoleuca]	biological process: biological regulation (GO:0065007);; cellular component: cell (GO:0005623);; cellular component: organelle (GO:0043226);; cellular component: cell part (GO:0044464);; biological process: cellular process (GO:0009987);; biological process: response to stimulus (GO:0050896);; molecular function: binding (GO:0005488)
ONT.1017.2	138	12	270	43	8	13	176.492029082817	9.38533119660626	200.871335214084	36.70501629532	7.06867393444158	9.20927728425497	0.000688605155349237	-1.78523475382189	down	--	--	Molecular Function: metal ion binding (GO:0046872);;	--	--	--	--	--	--	--	--	hypothetical protein CB1_001402132 [Camelus ferus]	molecular function: binding (GO:0005488)
rna-XM_003433223.4	3	6	11	1	1	2	3.8367832409308	4.69266559830313	8.18364699020343	0.853605030123722	0.883584241805198	1.41681188988538	0.0265057753242134	-1.21451384438435	down	--	--	Biological Process: mitochondrial RNA processing (GO:0000963);; Molecular Function: protein kinase activity (GO:0004672);; Biological Process: protein phosphorylation (GO:0006468);; Molecular Function: rRNA binding (GO:0019843);; Cellular Component: ribonucleoprotein granule (GO:0035770);; Cellular Component: mitochondrial nucleoid (GO:0042645);; Molecular Function: RNA binding (GO:0044822);;	--	--	--	--	FAST kinase-like protein, subdomain 1;; FAST kinase-like protein, subdomain 2;; RAP domain	FAST kinase domain-containing protein 5, mitochondrial OS=Macaca fascicularis OX=9541 GN=FASTKD5 PE=2 SV=1	T	Signal transduction mechanisms	FAST kinase domain-containing protein 5, mitochondrial [Canis lupus familiaris]	biological process: metabolic process (GO:0008152);; biological process: cellular process (GO:0009987);; molecular function: catalytic activity (GO:0003824);; molecular function: binding (GO:0005488);; cellular component: cell (GO:0005623);; cellular component: macromolecular complex (GO:0032991);; cellular component: organelle (GO:0043226);; cellular component: cell part (GO:0044464);; cellular …
ONT.10099.2	5	10	14	2	2	6	6.39463873488467	7.82110933050522	10.4155507148044	1.70721006024744	1.7671684836104	4.25043566965614	0.0482677845474984	-1.05573477683136	down	--	--	Molecular Function: protease binding (GO:0002020);; Biological Process: proteolysis (GO:0006508);; Molecular Function: enzyme activator activity (GO:0008047);; Cellular Component: death-inducing signaling complex (GO:0031264);; Biological Process: positive regulation of catalytic activity (GO:0043085);; Biological Process: positive regulation of I-kappaB kinase/NF-kappaB signaling (GO:0043123);; …	K04724|2.65723e-157|cfa:488471|K04724 CASP8 and FADD-like apoptosis regulator | (RefSeq) CFLAR; CASP8 and FADD like apoptosis regulator	NF-kappa B signaling pathway (ko04064);; Apoptosis (ko04210);; TNF signaling pathway (ko04668);; Chagas disease (American trypanosomiasis) (ko05142)	[D]	Cell cycle control, cell division, chromosome partitioning	Death effector domain	CASP8 and FADD-like apoptosis regulator OS=Pongo abelii OX=9601 GN=CFLAR PE=2 SV=1	O	Posttranslational modification, protein turnover, chaperones	CASP8 and FADD-like apoptosis regulator isoform X3 [Canis lupus familiaris]	molecular function: binding (GO:0005488);; biological process: metabolic process (GO:0008152);; biological process: biological regulation (GO:0065007);; molecular function: molecular function regulator (GO:0098772);; cellular component: cell (GO:0005623);; cellular component: membrane (GO:0016020);; cellular component: macromolecular complex (GO:0032991);; cellular component: membrane part (GO:00…
rna-XM_541288.6	36	30	19	16	2	3	46.0413988911696	23.4633279915157	14.1353902558059	13.6576804819795	1.7671684836104	2.12521783482807	0.00496356990822319	-1.441432552696	down	--	--	Molecular Function: DNA binding (GO:0003677);; Cellular Component: nucleoplasm (GO:0005654);; Cellular Component: cytoplasm (GO:0005737);; Cellular Component: plasma membrane (GO:0005886);; Biological Process: regulation of transcription, DNA-templated (GO:0006355);; Biological Process: circadian rhythm (GO:0007623);; Biological Process: negative regulation of keratinocyte proliferation (GO:00108…	K09208|1.54591e-93|cfa:484172|K09208 krueppel-like factor 9/13/14/16 | (RefSeq) KLF9; Kruppel like factor 9	--	[R]	General function prediction only	--	Krueppel-like factor 9 OS=Sus scrofa OX=9823 GN=KLF9 PE=2 SV=3	S	Function unknown	Krueppel-like factor 9 isoform X1 [Canis lupus familiaris]	molecular function: binding (GO:0005488);; cellular component: cell (GO:0005623);; cellular component: organelle (GO:0043226);; cellular component: organelle part (GO:0044422);; cellular component: cell part (GO:0044464);; cellular component: membrane (GO:0016020);; biological process: biological regulation (GO:0065007);; biological process: rhythmic process (GO:0048511);; biological process: cel…
rna-XM_547844.6	8	8	17	5	0	6	10.2314219758155	6.25688746440418	12.6474544394053	4.26802515061861	0	4.25043566965614	0.0436732026926643	-1.08113153497568	down	[T]	Signal transduction mechanisms	Molecular Function: protein kinase C activity (GO:0004697);; Molecular Function: ATP binding (GO:0005524);; Cellular Component: cytosol (GO:0005829);; Cellular Component: plasma membrane (GO:0005886);; Cellular Component: cell-cell junction (GO:0005911);; Biological Process: positive regulation of macrophage derived foam cell differentiation (GO:0010744);; Molecular Function: Ral GTPase binding (…	K18051|0|cfa:490722|K18051 novel protein kinase C eta type [EC:2.7.11.13] | (RefSeq) PRKCH; protein kinase C eta	Vascular smooth muscle contraction (ko04270);; Tight junction (ko04530);; Inflammatory mediator regulation of TRP channels (ko04750)	[T]	Signal transduction mechanisms	Protein kinase domain;; Protein tyrosine kinase;; Phorbol esters/diacylglycerol binding domain (C1 domain);; C2 domain;; Protein kinase C terminal domain;; Kinase-like	Protein kinase C epsilon type OS=Oryctolagus cuniculus OX=9986 GN=PRKCE PE=2 SV=1	T	Signal transduction mechanisms	protein kinase C eta type isoform X1 [Canis lupus familiaris]	biological process: metabolic process (GO:0008152);; biological process: cellular process (GO:0009987);; molecular function: catalytic activity (GO:0003824);; molecular function: binding (GO:0005488);; cellular component: cell (GO:0005623);; cellular component: cell part (GO:0044464);; cellular component: membrane (GO:0016020);; cellular component: cell junction (GO:0030054);; biological process:…
ONT.8781.2	234	90	39	44	25	68	299.269092792603	70.389983974547	29.0147484198122	37.5586213254437	22.0896060451299	48.1716042561029	0.00910429127915501	-1.25394634458026	down	--	--	--	--	--	--	--	--	--	--	--	--	--
ONT.8880.15	230	152	96	356	339	675	294.153381804695	118.880861823679	71.4209191872299	303.883390724045	299.535057971962	478.174012836316	0.0123855187468991	1.03912135635529	up	--	--	Molecular Function: RNA polymerase II transcription factor binding (GO:0001085);; Molecular Function: RNA polymerase II transcription coactivator activity (GO:0001105);; Molecular Function: p53 binding (GO:0002039);; Molecular Function: DNA binding (GO:0003677);; Molecular Function: transcription corepressor activity (GO:0003714);; Cellular Component: transcription factor complex (GO:0005667);; C…	--	--	[R]	General function prediction only	--	Ankyrin repeat domain-containing protein 1 OS=Sus scrofa OX=9823 GN=ANKRD1 PE=2 SV=1	S	Function unknown	ankyrin repeat domain-containing protein 1 [Canis lupus familiaris]	molecular function: binding (GO:0005488);; biological process: metabolic process (GO:0008152);; biological process: cellular process (GO:0009987);; biological process: biological regulation (GO:0065007);; molecular function: transcription factor activity, protein binding (GO:0000988);; cellular component: cell (GO:0005623);; cellular component: macromolecular complex (GO:0032991);; cellular compo…
ONT.5461.1	9	5	2	2	0	0	11.5103497227924	3.91055466525261	1.48793581640062	1.70721006024744	0	0	0.0265712746366623	-1.20316586641429	down	--	--	--	--	--	--	--	--	--	--	--	--	--
ONT.4282.1	19	11	9	0	0	1	24.2996271925618	8.60322026355574	6.69571117380281	0	0	0.70840594494269	1.47723909109358e-05	-2.35873898941958	down	--	--	--	--	--	--	--	--	--	--	--	--	--
ONT.4403.1	2	9	6	17	38	31	2.55785549395387	7.0389983974547	4.46380744920187	14.5112855121033	33.5762011885975	21.9605842932234	0.00212384740784632	1.53294926644464	up	--	--	Molecular Function: nucleic acid binding (GO:0003676);; Biological Process: gene expression (GO:0010467);; Biological Process: RNA metabolic process (GO:0016070);; Cellular Component: intracellular part (GO:0044424);;	--	--	--	--	--	--	S	Function unknown	lung adenoma susceptibility protein 2 isoform X1 [Canis lupus familiaris]	molecular function: binding (GO:0005488);; biological process: metabolic process (GO:0008152);; biological process: cellular process (GO:0009987);; cellular component: cell (GO:0005623);; cellular component: cell part (GO:0044464)
ONT.10194.1	29	98	109	130	345	302	37.0889046623311	76.6468714389512	81.092501993834	110.968653916084	304.836563422793	213.938595372692	0.00631137686566527	1.23741753128229	up	--	--	Molecular Function: structural molecule activity (GO:0005198);; Cellular Component: intermediate filament (GO:0005882);; Cellular Component: fascia adherens (GO:0005916);; Molecular Function: cytoskeletal protein binding (GO:0008092);; Cellular Component: Z disc (GO:0030018);; Cellular Component: neuromuscular junction (GO:0031594);; Cellular Component: sarcolemma (GO:0042383);; Molecular Functio…	K07610|1.21004e-65|mcf:102118855|K07610 desmin | (RefSeq) DES; desmin	Hypertrophic cardiomyopathy (HCM) (ko05410);; Arrhythmogenic right ventricular cardiomyopathy (ARVC) (ko05412);; Dilated cardiomyopathy (ko05414)	--	--	Intermediate filament protein	Desmin OS=Canis lupus familiaris OX=9615 GN=DES PE=3 SV=3	Z	Cytoskeleton	similar to desmin, partial [Bos taurus]	molecular function: structural molecule activity (GO:0005198);; cellular component: cell (GO:0005623);; cellular component: organelle (GO:0043226);; cellular component: organelle part (GO:0044422);; cellular component: cell part (GO:0044464);; cellular component: supramolecular complex (GO:0099080);; cellular component: cell junction (GO:0030054);; molecular function: binding (GO:0005488);; cellu…
rna-XM_014106322.2	0	1	2	2	6	13	0	0.782110933050522	1.48793581640062	1.70721006024744	5.30150545083119	9.20927728425497	0.0416956756467908	1.11289950740409	up	--	--	--	--	--	--	--	--	Coiled-coil domain-containing protein 102A OS=Bos taurus OX=9913 GN=CCDC102A PE=2 SV=1	S	Function unknown	coiled-coil domain-containing protein 102B isoform X1 [Canis lupus familiaris]	--
rna-XM_003639211.4	27	32	53	92	1532	359	34.5310491683772	25.0275498576167	39.4302991346165	78.5316627713824	1353.65105844556	254.317734234426	1.794284271204e-07	2.68446448540919	up	[O]	Posttranslational modification, protein turnover, chaperones	Molecular Function: creatine kinase activity (GO:0004111);; Molecular Function: ATP binding (GO:0005524);; Cellular Component: extracellular space (GO:0005615);; Cellular Component: mitochondrion (GO:0005739);; Biological Process: phosphorylation (GO:0016310);; Biological Process: substantia nigra development (GO:0021762);; Biological Process: cellular chloride ion homeostasis (GO:0030644);; Mole…	K00933|0|cfa:100855552|K00933 creatine kinase [EC:2.7.3.2] | (RefSeq) CKB, B-CK; creatine kinase B	Arginine and proline metabolism (ko00330)	[C]	Energy production and conversion	ATP:guanido phosphotransferase, C-terminal catalytic domain;; ATP:guanido phosphotransferase, N-terminal domain	Creatine kinase B-type OS=Canis lupus familiaris OX=9615 GN=CKB PE=1 SV=1	E	Amino acid transport and metabolism	creatine kinase B-type [Canis lupus familiaris]	biological process: metabolic process (GO:0008152);; biological process: cellular process (GO:0009987);; molecular function: catalytic activity (GO:0003824);; molecular function: binding (GO:0005488);; cellular component: extracellular region (GO:0005576);; cellular component: extracellular region part (GO:0044421);; cellular component: cell (GO:0005623);; cellular component: organelle (GO:004322…
rna-XM_534068.6	2	1	1	4	5	14	2.55785549395387	0.782110933050522	0.743967908200312	3.41442012049489	4.41792120902599	9.91768322919766	0.045221219582397	1.09605506282409	up	[R]	General function prediction only	Biological Process: osteoblast differentiation (GO:0001649);; Molecular Function: GTP binding (GO:0005525);; Cellular Component: intracellular (GO:0005622);; Cellular Component: focal adhesion (GO:0005925);; Biological Process: Ras protein signal transduction (GO:0007265);; Cellular Component: membrane (GO:0016020);; Biological Process: positive regulation of cell migration (GO:0030335);; Cellula…	K07830|3.29752e-115|ggo:101147763|K07830 Ras-related protein R-Ras2 | (RefSeq) RRAS2; related RAS viral (r-ras) oncogene homolog 2	MAPK signaling pathway (ko04010);; Ras signaling pathway (ko04014);; cAMP signaling pathway (ko04024);; Phospholipase D signaling pathway (ko04072);; Tight junction (ko04530);; Regulation of actin cytoskeleton (ko04810);; HTLV-I infection (ko05166);; Proteoglycans in cancer (ko05205)	[R]	General function prediction only	Ras family;; Ras of Complex, Roc, domain of DAPkinase;; ADP-ribosylation factor family	GTPase KRas OS=Monodelphis domestica OX=13616 GN=KRAS PE=1 SV=1	S	Function unknown	ras-related protein R-Ras2 isoform X1 [Physeter catodon]	biological process: cellular process (GO:0009987);; biological process: developmental process (GO:0032502);; biological process: single-organism process (GO:0044699);; molecular function: binding (GO:0005488);; cellular component: cell (GO:0005623);; cellular component: cell part (GO:0044464);; cellular component: cell junction (GO:0030054);; biological process: signaling (GO:0023052);; biologica…
ONT.1662.1	27	2	2	5	1	2	34.5310491683772	1.56422186610104	1.48793581640062	4.26802515061861	0.883584241805198	1.41681188988538	0.0496864518454082	-1.07455396101553	down	--	--	--	--	--	--	--	--	--	--	--	--	--
rna-XM_005633719.3	34	106	105	56	11	11	43.4835433972158	82.9037589033553	78.1166303610327	47.8018816869284	9.71942665985718	7.79246539436959	0.0138897115603319	-1.22417404824424	down	[S]	Function unknown	--	K05004|0|umr:103679394|K05004 potassium inwardly-rectifying channel subfamily J member 11 | (RefSeq) KCNJ11; potassium voltage-gated channel subfamily J member 11	Insulin secretion (ko04911);; Type II diabetes mellitus (ko04930)	[P]	Inorganic ion transport and metabolism	Inward rectifier potassium channel	ATP-sensitive inward rectifier potassium channel 11 OS=Oryctolagus cuniculus OX=9986 GN=KCNJ11 PE=2 SV=1	U	Intracellular trafficking, secretion, and vesicular transport	PREDICTED: ATP-sensitive inward rectifier potassium channel 11 [Ursus maritimus]	--
ONT.7900.1	21	8	2	1	2	7	26.8574826865156	6.25688746440418	1.48793581640062	0.853605030123722	1.7671684836104	4.95884161459883	0.0493638046860537	-1.06947061709443	down	--	--	Biological Process: protein targeting to Golgi (GO:0000042);; Biological Process: spliceosomal complex assembly (GO:0000245);; Biological Process: spliceosomal snRNP assembly (GO:0000387);; Cellular Component: spindle pole (GO:0000922);; Cellular Component: acrosomal membrane (GO:0002080);; Biological Process: ventricular septum development (GO:0003281);; Molecular Function: transcription factor …	--	--	--	--	--	--	O	Posttranslational modification, protein turnover, chaperones	centrosomal protein kizuna [Canis lupus familiaris]	biological process: localization (GO:0051179);; biological process: cellular process (GO:0009987);; biological process: cellular component organization or biogenesis (GO:0071840);; cellular component: cell (GO:0005623);; cellular component: organelle (GO:0043226);; cellular component: organelle part (GO:0044422);; cellular component: cell part (GO:0044464);; cellular component: membrane (GO:00160…
ONT.3811.3	60	35	136	267	232	179	76.7356648186161	27.3738826567683	101.179635515242	227.912543043034	204.991544098806	126.804664144742	0.0116394744290136	1.12993328138936	up	--	--	Molecular Function: lysozyme activity (GO:0003796);;	--	--	--	--	--	Lysozyme-like protein 6 OS=Bos taurus OX=9913 GN=LYZL6 PE=2 SV=1	O	Posttranslational modification, protein turnover, chaperones	lysozyme-like protein 6 [Canis lupus familiaris]	molecular function: catalytic activity (GO:0003824)
ONT.99.1	18	21	13	7	4	11	23.0206994455848	16.424329594061	9.67158280660405	5.97523521086605	3.53433696722079	7.79246539436959	0.0340952955703582	-1.04770256554559	down	--	--	Cellular Component: integral component of membrane (GO:0016021);; Cellular Component: extracellular exosome (GO:0070062);;	--	--	--	--	Calcium homeostasis modulator	Calcium homeostasis modulator protein 2 OS=Bos taurus OX=9913 GN=CALHM2 PE=2 SV=1	U	Intracellular trafficking, secretion, and vesicular transport	LOW QUALITY PROTEIN: protein FAM26E [Canis lupus familiaris]	cellular component: membrane (GO:0016020);; cellular component: membrane part (GO:0044425);; cellular component: extracellular region (GO:0005576);; cellular component: organelle (GO:0043226);; cellular component: extracellular region part (GO:0044421)
ONT.4959.5	36	22	17	19	6	6	46.0413988911696	17.2064405271115	12.6474544394053	16.2184955723507	5.30150545083119	4.25043566965614	0.0423595593427403	-1.01089592871979	down	[I]	Lipid transport and metabolism	Molecular Function: methylmalonyl-CoA mutase activity (GO:0004494);; Cellular Component: mitochondrion (GO:0005739);; Biological Process: post-embryonic development (GO:0009791);; Molecular Function: cobalamin binding (GO:0031419);; Molecular Function: metal ion binding (GO:0046872);; Biological Process: homocysteine metabolic process (GO:0050667);; Molecular Function: modified amino acid binding…	K01847|0|cfa:474930|K01847 methylmalonyl-CoA mutase [EC:5.4.99.2] | (RefSeq) MUT; methylmalonyl-CoA mutase	Valine, leucine and isoleucine degradation (ko00280);; Glyoxylate and dicarboxylate metabolism (ko00630);; Propanoate metabolism (ko00640);; Carbon metabolism (ko01200)	--	--	--	Methylmalonyl-CoA mutase, mitochondrial OS=Bos taurus OX=9913 GN=MUT PE=2 SV=1	I	Lipid transport and metabolism	methylmalonyl-CoA mutase, mitochondrial isoform X1 [Canis lupus familiaris]	molecular function: catalytic activity (GO:0003824);; cellular component: cell (GO:0005623);; cellular component: organelle (GO:0043226);; cellular component: cell part (GO:0044464);; biological process: multicellular organismal process (GO:0032501);; biological process: single-organism process (GO:0044699);; molecular function: binding (GO:0005488);; biological process: metabolic process (GO:000…
rna-XM_022407693.1	2	3	6	0	1	0	2.55785549395387	2.34633279915157	4.46380744920187	0	0.883584241805198	0	0.0439945089344793	-1.06312089139971	down	[R]	General function prediction only	Cellular Component: proteasome complex (GO:0000502);;	K11887|0|cfr:102523745|K11887 proteasomal ATPase-associated factor 1 | (RefSeq) PAAF1; proteasomal ATPase associated factor 1	--	[R]	General function prediction only	WD domain, G-beta repeat	Proteasomal ATPase-associated factor 1 OS=Bos taurus OX=9913 GN=PAAF1 PE=2 SV=1	S	Function unknown	proteasomal ATPase-associated factor 1 isoform X2 [Canis lupus familiaris]	cellular component: cell (GO:0005623);; cellular component: macromolecular complex (GO:0032991);; cellular component: cell part (GO:0044464)
ONT.388.5	17	155	100	5	27	45	21.7417716986079	121.227194622831	74.3967908200312	4.26802515061861	23.8567745287403	31.878267522421	0.00662252348798236	-1.38113867209066	down	--	--	--	--	--	--	--	--	--	--	--	--	--
rna-XM_014122491.2	3	35	16	2	4	4	3.8367832409308	27.3738826567683	11.903486531205	1.70721006024744	3.53433696722079	2.83362377977076	0.0039121967775461	-1.53732929446215	down	--	--	Molecular Function: folic acid binding (GO:0005542);; Biological Process: positive regulation of cell proliferation (GO:0008284);; Molecular Function: folic acid transporter activity (GO:0008517);; Biological Process: folic acid transport (GO:0015884);; Cellular Component: anchored component of external side of plasma membrane (GO:0031362);; Molecular Function: methotrexate binding (GO:0051870);;	K13649|0|cfa:476816|K13649 folate receptor | (RefSeq) FOLR2, FBP; folate receptor beta	Endocytosis (ko04144)	--	--	Folate receptor family	Folate receptor alpha OS=Bos taurus OX=9913 GN=FOLR1 PE=1 SV=3	U	Intracellular trafficking, secretion, and vesicular transport	folate receptor beta isoform X1 [Canis lupus familiaris]	molecular function: binding (GO:0005488);; biological process: biological regulation (GO:0065007);; biological process: single-organism process (GO:0044699);; biological process: localization (GO:0051179);; molecular function: transporter activity (GO:0005215);; cellular component: cell (GO:0005623);; cellular component: membrane (GO:0016020);; cellular component: membrane part (GO:0044425);; cel…
rna-XM_014112886.2	3	2	5	0	0	0	3.8367832409308	1.56422186610104	3.71983954100156	0	0	0	0.0185661038767602	-1.20790264935068	down	[F]	Nucleotide transport and metabolism	Cellular Component: mitochondrion (GO:0005739);; Molecular Function: hydrolase activity (GO:0016787);; Molecular Function: metal ion binding (GO:0046872);;	--	--	[L]	Replication, recombination and repair	NUDIX domain;; NADH pyrophosphatase zinc ribbon domain	Peroxisomal NADH pyrophosphatase NUDT12 OS=Macaca fascicularis OX=9541 GN=NUDT12 PE=2 SV=1	L	Replication, recombination and repair	nucleoside diphosphate-linked moiety X motif 13 isoform X3 [Canis lupus familiaris]	cellular component: cell (GO:0005623);; cellular component: organelle (GO:0043226);; cellular component: cell part (GO:0044464);; molecular function: catalytic activity (GO:0003824);; molecular function: binding (GO:0005488)
rna-XM_534951.6	12	77	77	30	8	13	15.3471329637232	60.2225418448902	57.285528931424	25.6081509037116	7.06867393444158	9.20927728425497	0.0112959458714073	-1.26824449494066	down	--	--	--	--	--	--	--	Decidual protein induced by progesterone family	Protein DEPP OS=Pongo abelii OX=9601 GN=DEPP PE=2 SV=1	S	Function unknown	protein DEPP [Canis lupus familiaris]	--
ONT.425.1	2	4	0	1	9	30	2.55785549395387	3.12844373220209	0	0.853605030123722	7.95225817624678	21.2521783482807	0.030969714252076	1.18082016550156	up	--	--	--	--	--	--	--	--	--	--	--	protein lin-52 homolog isoform X1 [Canis lupus familiaris]	--
rna-XM_014113075.2	7	24	14	3	3	9	8.95249422883854	18.7706623932125	10.4155507148044	2.56081509037116	2.65075272541559	6.37565350448421	0.0222519887151322	-1.18562501969357	down	--	--	Cellular Component: stress fiber (GO:0001725);; Molecular Function: actin binding (GO:0003779);; Molecular Function: zinc ion binding (GO:0008270);; Cellular Component: lamellipodium (GO:0030027);; Biological Process: lamellipodium assembly (GO:0030032);; Biological Process: actin cytoskeleton organization (GO:0030036);; Biological Process: positive regulation of transcription from RNA polymerase…	K07520|0|pale:102883361|K07520 actin-binding LIM protein | (RefSeq) ABLIM3; actin binding LIM protein family member 3	Axon guidance (ko04360)	[TZ]	Signal transduction mechanisms;; Cytoskeleton	Putative adherens-junction anchoring region of AbLIM;; LIM domain;; Villin headpiece domain	Dematin OS=Bos taurus OX=9913 GN=DMTN PE=2 SV=1	S	Function unknown	actin-binding LIM protein 3 isoform X7 [Canis lupus familiaris]	cellular component: cell (GO:0005623);; cellular component: organelle (GO:0043226);; cellular component: organelle part (GO:0044422);; cellular component: cell part (GO:0044464);; molecular function: binding (GO:0005488);; biological process: cellular process (GO:0009987);; biological process: single-organism process (GO:0044699);; biological process: cellular component organization or biogenesis…
rna-XM_005619256.2	2	26	13	2	0	4	2.55785549395387	20.3348842593136	9.67158280660405	1.70721006024744	0	2.83362377977076	0.00379836393911622	-1.57539579090322	down	--	--	--	--	--	--	--	Immunoglobulin V-set domain	Hepatitis A virus cellular receptor 1 OS=Chlorocebus aethiops OX=9534 GN=HAVCR1 PE=1 SV=2	S	Function unknown	T-cell immunoglobulin and mucin domain-containing protein 4 isoform X1 [Canis lupus familiaris]	--
ONT.4801.1	6	9	5	26	35	10	7.67356648186161	7.0389983974547	3.71983954100156	22.1937307832168	30.9254484631819	7.0840594494269	0.0189983217159475	1.19049105053957	up	[IQR]	Lipid transport and metabolism;; Secondary metabolites biosynthesis, transport and catabolism;; General function prediction only	Cellular Component: mitochondrion (GO:0005739);; Cellular Component: peroxisome (GO:0005777);; Cellular Component: membrane (GO:0016020);;	--	--	[R]	General function prediction only	SCP-2 sterol transfer family;; short chain dehydrogenase;; Enoyl-(Acyl carrier protein) reductase	Hydroxysteroid dehydrogenase-like protein 2 OS=Bos taurus OX=9913 GN=HSDL2 PE=2 SV=1	S	Function unknown	hydroxysteroid dehydrogenase-like protein 2 [Canis lupus familiaris]	cellular component: cell (GO:0005623);; cellular component: organelle (GO:0043226);; cellular component: cell part (GO:0044464);; cellular component: membrane (GO:0016020)
rna-XM_003433890.4	8	30	61	11	0	3	10.2314219758155	23.4633279915157	45.382042400219	9.38965533136094	0	2.12521783482807	0.000994208184302516	-1.75303789848341	down	[QV]	Secondary metabolites biosynthesis, transport and catabolism;; Defense mechanisms	Molecular Function: iron ion binding (GO:0005506);; Cellular Component: endoplasmic reticulum membrane (GO:0005789);; Biological Process: amine metabolic process (GO:0009308);; Biological Process: toxin metabolic process (GO:0009404);; Biological Process: response to toxic substance (GO:0009636);; Biological Process: drug metabolic process (GO:0017144);; Molecular Function: heme binding (GO:00200…	K07408|0|cfa:100686778|K07408 cytochrome P450 family 1 subfamily A polypeptide 1 [EC:1.14.14.1] | (RefSeq) CYP1A1, CYPIA1, DAH1; cytochrome P450, family 1, subfamily A, polypeptide 1	Steroid hormone biosynthesis (ko00140);; Tryptophan metabolism (ko00380);; Retinol metabolism (ko00830);; Metabolism of xenobiotics by cytochrome P450 (ko00980);; Ovarian steroidogenesis (ko04913);; Chemical carcinogenesis (ko05204)	[Q]	Secondary metabolites biosynthesis, transport and catabolism	Cytochrome P450	Cytochrome P450 1A1 OS=Canis lupus familiaris OX=9615 GN=CYP1A1 PE=2 SV=1	Q	Secondary metabolites biosynthesis, transport and catabolism	cytochrome P450 1A1 [Canis lupus familiaris]	molecular function: binding (GO:0005488);; cellular component: cell (GO:0005623);; cellular component: membrane (GO:0016020);; cellular component: organelle (GO:0043226);; cellular component: organelle part (GO:0044422);; cellular component: membrane part (GO:0044425);; cellular component: cell part (GO:0044464);; biological process: metabolic process (GO:0008152);; biological process: cellular p…
rna-XM_005623156.3	1	6	2	0	0	0	1.27892774697693	4.69266559830313	1.48793581640062	0	0	0	0.0310871282614863	-1.07822273572913	down	--	--	Molecular Function: calcium ion binding (GO:0005509);; Molecular Function: calcium-dependent phospholipid binding (GO:0005544);; Cellular Component: nucleus (GO:0005634);; Cellular Component: plasma membrane (GO:0005886);; Biological Process: vesicle fusion (GO:0006906);; Biological Process: regulation of gene expression (GO:0010468);; Biological Process: regulation of calcium ion-dependent exocy…	K17287|0|cfa:490589|K17287 tandem C2 domains nuclear protein | (RefSeq) TC2N, MTAC2D1; tandem C2 domains, nuclear	--	[TU]	Signal transduction mechanisms;; Intracellular trafficking, secretion, and vesicular transport	C2 domain	Synaptotagmin-17 OS=Pongo abelii OX=9601 GN=SYT17 PE=2 SV=1	S	Function unknown	tandem C2 domains nuclear protein isoform X1 [Canis lupus familiaris]	molecular function: binding (GO:0005488);; cellular component: cell (GO:0005623);; cellular component: organelle (GO:0043226);; cellular component: cell part (GO:0044464);; cellular component: membrane (GO:0016020);; biological process: cellular process (GO:0009987);; biological process: single-organism process (GO:0044699);; biological process: cellular component organization or biogenesis (GO:0…
ONT.10126.4	928	789	978	1019	2962	5154	1186.8449491946	617.085526176862	727.600614219905	869.823525696072	2617.176524227	3651.12424023462	0.00485196393662187	1.21588091191687	up	--	--	Molecular Function: structural molecule activity (GO:0005198);; Cellular Component: intermediate filament (GO:0005882);; Cellular Component: fascia adherens (GO:0005916);; Molecular Function: cytoskeletal protein binding (GO:0008092);; Cellular Component: Z disc (GO:0030018);; Cellular Component: neuromuscular junction (GO:0031594);; Cellular Component: sarcolemma (GO:0042383);; Molecular Functio…	K07610|4.15962e-177|ptg:102958270|K07610 desmin | (RefSeq) DES; desmin	Hypertrophic cardiomyopathy (HCM) (ko05410);; Arrhythmogenic right ventricular cardiomyopathy (ARVC) (ko05412);; Dilated cardiomyopathy (ko05414)	--	--	Intermediate filament protein	Desmin OS=Canis lupus familiaris OX=9615 GN=DES PE=3 SV=3	Z	Cytoskeleton	PREDICTED: desmin, partial [Panthera tigris altaica]	molecular function: structural molecule activity (GO:0005198);; cellular component: cell (GO:0005623);; cellular component: organelle (GO:0043226);; cellular component: organelle part (GO:0044422);; cellular component: cell part (GO:0044464);; cellular component: supramolecular complex (GO:0099080);; cellular component: cell junction (GO:0030054);; molecular function: binding (GO:0005488);; cellu…
rna-XM_022404358.1	4	4	4	4	15	27	5.11571098790774	3.12844373220209	2.97587163280125	3.41442012049489	13.253763627078	19.1269605134526	0.0444343545265311	1.0589199142921	up	[F]	Nucleotide transport and metabolism	--	K03099|0|cfa:483042|K03099 son of sevenless | (RefSeq) SOS1; SOS Ras/Rac guanine nucleotide exchange factor 1	EGFR tyrosine kinase inhibitor resistance (ko01521);; Endocrine resistance (ko01522);; MAPK signaling pathway (ko04010);; ErbB signaling pathway (ko04012);; Ras signaling pathway (ko04014);; Chemokine signaling pathway (ko04062);; FoxO signaling pathway (ko04068);; Phospholipase D signaling pathway (ko04072);; mTOR signaling pathway (ko04150);; PI3K-Akt signaling pathway (ko04151);; Dorso-ventral…	[T]	Signal transduction mechanisms	RasGEF domain;; RasGEF N-terminal motif;; RhoGEF domain;; Core histone H2A/H2B/H3/H4;; PH domain	Ras-specific guanine nucleotide-releasing factor RalGPS2 OS=Macaca fascicularis OX=9541 GN=RALGPS2 PE=2 SV=1	T	Signal transduction mechanisms	son of sevenless homolog 1 [Canis lupus familiaris]	--
rna-XM_005624481.3	2	6	9	0	2	0	2.55785549395387	4.69266559830313	6.69571117380281	0	1.7671684836104	0	0.0250663047752398	-1.21782939699062	down	[C]	Energy production and conversion	--	K01648|0|cfa:607852|K01648 ATP citrate (pro-S)-lyase [EC:2.3.3.8] | (RefSeq) ACLY; ATP citrate lyase	Citrate cycle (TCA cycle) (ko00020)	[C]	Energy production and conversion	ATP citrate lyase citrate-binding;; Citrate synthase, C-terminal domain;; CoA-ligase;; CoA binding domain	ATP-citrate synthase OS=Bos taurus OX=9913 GN=ACLY PE=2 SV=1	C	Energy production and conversion	ATP-citrate synthase isoform X5 [Canis lupus familiaris]	--
rna-XM_005619048.3	0	1	0	8	2	4	0	0.782110933050522	0	6.82884024098977	1.7671684836104	2.83362377977076	0.03370892810685	1.13108075411601	up	[T]	Signal transduction mechanisms	--	K04515|0|cfa:489050|K04515 calcium/calmodulin-dependent protein kinase (CaM kinase) II [EC:2.7.11.17] | (RefSeq) CAMK2G; calcium/calmodulin dependent protein kinase II gamma	ErbB signaling pathway (ko04012);; Calcium signaling pathway (ko04020);; cAMP signaling pathway (ko04024);; HIF-1 signaling pathway (ko04066);; Oocyte meiosis (ko04114);; Adrenergic signaling in cardiomyocytes (ko04261);; Wnt signaling pathway (ko04310);; Axon guidance (ko04360);; Circadian entrainment (ko04713);; Long-term potentiation (ko04720);; Neurotrophin signaling pathway (ko04722);; Choli…	[T]	Signal transduction mechanisms	Protein kinase domain;; Calcium/calmodulin dependent protein kinase II association domain;; Protein tyrosine kinase;; SnoaL-like domain;; Domain of unknown function (DUF4440)	Calcium/calmodulin-dependent protein kinase type II subunit beta OS=Bos taurus OX=9913 GN=CAMK2B PE=2 SV=1	T	Signal transduction mechanisms	calcium/calmodulin-dependent protein kinase type II subunit gamma isoform X1 [Canis lupus familiaris]	--
ONT.10376.2	6	11	8	2	0	3	7.67356648186161	8.60322026355574	5.9517432656025	1.70721006024744	0	2.12521783482807	0.0135103661366382	-1.3452707752896	down	--	--	--	--	--	--	--	--	--	--	--	--	--
rna-NM_001002958.1	7	6	3	10	14	30	8.95249422883854	4.69266559830313	2.23190372460094	8.53605030123721	12.3701793852728	21.2521783482807	0.0469968293904811	1.01236359524581	up	--	--	Molecular Function: prostaglandin E receptor activity (GO:0004957);; Biological Process: G-protein coupled receptor signaling pathway (GO:0007186);; Cellular Component: integral component of membrane (GO:0016021);;	K04260|3.5477e-40|cfa:403430|K04260 prostaglandin E receptor 3 | (RefSeq) PTGER3; prostaglandin E receptor 3	Calcium signaling pathway (ko04020);; cAMP signaling pathway (ko04024);; Neuroactive ligand-receptor interaction (ko04080);; Regulation of lipolysis in adipocytes (ko04923);; Pathways in cancer (ko05200)	[R]	General function prediction only	--	Prostaglandin E2 receptor EP3 subtype OS=Bos taurus OX=9913 GN=PTGER3 PE=2 SV=1	U	Intracellular trafficking, secretion, and vesicular transport	prostaglandin E2 receptor EP3 subtype [Canis lupus familiaris]	biological process: cellular process (GO:0009987);; biological process: signaling (GO:0023052);; biological process: single-organism process (GO:0044699);; biological process: response to stimulus (GO:0050896);; biological process: biological regulation (GO:0065007);; molecular function: signal transducer activity (GO:0004871);; molecular function: molecular transducer activity (GO:0060089);; cel…
ONT.8560.1	18	1	2	3	0	0	23.0206994455848	0.782110933050522	1.48793581640062	2.56081509037116	0	0	0.0356854712299675	-1.13585327296115	down	--	--	--	--	--	--	--	--	--	--	--	--	--
ONT.4207.1	5	8	17	6	0	3	6.39463873488467	6.25688746440418	12.6474544394053	5.12163018074233	0	2.12521783482807	0.0495380114932624	-1.06462935399637	down	--	--	--	--	--	--	--	--	--	--	--	--	--
rna-XM_538945.6	16	26	47	17	9	10	20.462843951631	20.3348842593136	34.9664916854147	14.5112855121033	7.95225817624678	7.0840594494269	0.0263842123661803	-1.06379454780469	down	[R]	General function prediction only	Molecular Function: catalytic activity (GO:0003824);; Cellular Component: plasma membrane (GO:0005886);; Biological Process: metabolic process (GO:0008152);; Cellular Component: integral component of membrane (GO:0016021);;	K18398|0|umr:103664038|K18398 ectonucleotide pyrophosphatase/phosphodiesterase family member 5 [EC:3.1.-.-] | (RefSeq) ENPP5; ectonucleotide pyrophosphatase/phosphodiesterase 5 (putative)	--	[R]	General function prediction only	Type I phosphodiesterase / nucleotide pyrophosphatase	Bis(5&apos;-adenosyl)-triphosphatase ENPP4 OS=Bos taurus OX=9913 GN=ENPP4 PE=2 SV=1	S	Function unknown	ectonucleotide pyrophosphatase/phosphodiesterase family member 5 [Canis lupus familiaris]	molecular function: catalytic activity (GO:0003824);; cellular component: cell (GO:0005623);; cellular component: membrane (GO:0016020);; cellular component: cell part (GO:0044464);; biological process: metabolic process (GO:0008152);; cellular component: membrane part (GO:0044425)
rna-XM_005634676.3	15	64	70	32	8	9	19.183916204654	50.0550997152334	52.0777535740218	27.3153609639591	7.06867393444158	6.37565350448421	0.0177830808005774	-1.18648686249784	down	--	--	Biological Process: cytokinesis (GO:0000910);; Biological Process: ovarian follicle development (GO:0001541);; Biological Process: in utero embryonic development (GO:0001701);; Cellular Component: mitochondrial outer membrane (GO:0005741);; Cellular Component: mitochondrial matrix (GO:0005759);; Cellular Component: centrosome (GO:0005813);; Cellular Component: cytosol (GO:0005829);; Biological Pr…	K04570|2.01758e-160|ptr:458156|K04570 Bcl-2-like 1 (apoptosis regulator Bcl-X) | (RefSeq) BCL2L1; BCL2 like 1	EGFR tyrosine kinase inhibitor resistance (ko01521);; Platinum drug resistance (ko01524);; Ras signaling pathway (ko04014);; NF-kappa B signaling pathway (ko04064);; PI3K-Akt signaling pathway (ko04151);; Apoptosis (ko04210);; Apoptosis - multiple species (ko04215);; Jak-STAT signaling pathway (ko04630);; Amyotrophic lateral sclerosis (ALS) (ko05014);; Toxoplasmosis (ko05145);; HTLV-I infection (…	[T]	Signal transduction mechanisms	Apoptosis regulator proteins, Bcl-2 family;; Bcl-2 homology region 4	Bcl-2-like protein 1 OS=Sus scrofa OX=9823 GN=BCL2L1 PE=2 SV=1	U	Intracellular trafficking, secretion, and vesicular transport	PREDICTED: bcl-2-like protein 1 [Panthera tigris altaica]	biological process: cellular process (GO:0009987);; biological process: single-organism process (GO:0044699);; biological process: reproduction (GO:0000003);; biological process: reproductive process (GO:0022414);; biological process: multicellular organismal process (GO:0032501);; biological process: developmental process (GO:0032502);; biological process: rhythmic process (GO:0048511);; cellula…
rna-XM_014121786.2	37	175	144	11	12	114	47.3203266381466	136.869413283841	107.131378780845	9.38965533136094	10.6030109016624	80.7582777234666	0.021099147800592	-1.1757549923428	down	--	--	--	K17520|4.61997e-105|cfa:609596|K17520 C-type lectin domain family 3 member B | (RefSeq) CLEC3B; C-type lectin domain family 3 member B	--	[TV]	Signal transduction mechanisms;; Defense mechanisms	Lectin C-type domain;; Chordopoxvirus A33R protein	Tetranectin OS=Bos taurus OX=9913 GN=CLEC3B PE=2 SV=1	S	Function unknown	tetranectin [Canis lupus familiaris]	--
rna-XM_022414799.1	7	8	7	21	20	29	8.95249422883854	6.25688746440418	5.20777535740218	17.9257056325982	17.671684836104	20.543772403338	0.023028406075117	1.08886420259911	up	--	--	--	K20313|0|cfa:488425|K20313 pleckstrin homology domain-containing family A member 3 | (RefSeq) PLEKHA3; pleckstrin homology domain containing A3	--	--	--	PH domain	Pleckstrin homology domain-containing family A member 8 OS=Canis lupus familiaris OX=9615 GN=PLEKHA8 PE=1 SV=2	U	Intracellular trafficking, secretion, and vesicular transport	pleckstrin homology domain-containing family A member 3 [Canis lupus familiaris]	--
[truncated: 326 more rows]
