# Supplementary material for: Full-Length Transcriptome Sequencing: An Insight Into the Dog Model of Heart Failure
Source: Front Cardiovasc Med. 2021 Dec 16;8:712797. doi: 10.3389/fcvm.2021.712797 (PMC8716442; doi:10.3389/fcvm.2021.712797)
Supplement: Supplementary File 2 — Alternative splicing events of the sarcomeric genes in HF dogs. [file Data_Sheet_2.XLSX]

## Sheet: Sheet1
Event_Region	GeneID	Target_Exon	Event_Type	DatabaseID
NC_006618.3:22299162-22303693	gene-TTN	NC_006618.3:22301125-22301208	MES	NC_006618.3_22299162_22303693_W_ONT.10063.11_1
NC_006618.3:22299162-22303693	gene-TTN	NC_006618.3:22301591-22301674	MES	NC_006618.3_22299162_22303693_W_ONT.10063.11_2
NC_006618.3:22299162-22303693	gene-TTN	NC_006618.3:22302684-22302764	MES	NC_006618.3_22299162_22303693_W_ONT.10063.11_3
NC_006618.3:22299162-22303693	gene-TTN	NC_006618.3:22303002-22303088	MES	NC_006618.3_22299162_22303693_W_ONT.10063.11_4
NC_006618.3:22284394-22288292	gene-TTN	NC_006618.3:22288006-22288089	MES	NC_006618.3_22284394_22288292_W_rna-XM.022414800.1_6
NC_006589.3:1609666-1613161	gene-TNNT2	NC_006589.3:1613144-1613161	A5SS	NC_006589.3_1609666_1613161_S_ONT.3006.14_1
NC_006589.3:1609666-1613145	gene-TNNT2	NC_006589.3:1613144-1613145	A5SS	NC_006589.3_1609666_1613145_S_ONT.3006.14_1
NC_006618.3:22395471-22401587	gene-TTN	NC_006618.3:22398823-22398960	MES	NC_006618.3_22395471_22401587_W_ONT.10078.4_1
NC_006589.3:1613214-1620323	gene-TNNT2	NC_006589.3:1613214-1613217	A3SS	NC_006589.3_1613214_1620323_S_TSS.ONT.3006.1_1
NC_006618.3:22288377-22291597	gene-TTN	NC_006618.3:22288633-22288716	MES	NC_006618.3_22288377_22291597_W_rna-XM.022414800.1_1
NC_006618.3:22288377-22291597	gene-TTN	NC_006618.3:22288633-22288716	SES	NC_006618.3_22288377_22291597_W_ONT.10063.2_1
NC_006589.3:1607754-1613161	gene-TNNT2	NC_006589.3:1609636-1609665	SES	NC_006589.3_1607754_1613161_W_ONT.3006.10_1
NC_006589.3:1607754-1613161	gene-TNNT2	NC_006589.3:1607754-1607788	A3SS	NC_006589.3_1607754_1613161_S_ONT.3006.15_1
NC_006618.3:22391794-22392008	gene-TTN	NC_006618.3:22392005-22392008	A5SS	NC_006618.3_22391794_22392008_S_ONT.10078.4_1
NC_006618.3:22293206-22299077	gene-TTN	NC_006618.3:22298768-22298848	MES	NC_006618.3_22293206_22299077_W_rna-XM.022414800.1_11
NC_006600.3:42275963-42276821	gene-MYBPC3	NC_006600.3:42276583-42276821	A3SS	NC_006600.3_42275963_42276821_S_TSS.ONT.6353.5_1
NC_006600.3:42275963-42276821	gene-MYBPC3	NC_006600.3:42276583-42276594	MES	NC_006600.3_42275963_42276821_W_rna-NM.001048106.1_2
NC_006618.3:22242381-22244849	gene-TTN	NC_006618.3:22244057-22244323	SES	NC_006618.3_22242381_22244849_W_ONT.10061.13_1
NC_006589.3:1607754-1613161	gene-TNNT2	NC_006589.3:1613144-1613161	A5SS	NC_006589.3_1607754_1613161_S_ONT.3006.1_1
NC_006618.3:22293206-22299077	gene-TTN	NC_006618.3:22298544-22298624	MES	NC_006618.3_22293206_22299077_W_rna-XM.022414800.1_10
NC_006618.3:22293206-22299077	gene-TTN	NC_006618.3:22298278-22298355	MES	NC_006618.3_22293206_22299077_W_rna-XM.022414800.1_9
NC_006589.3:1607754-1613145	gene-TNNT2	NC_006589.3:1609636-1609665	SES	NC_006589.3_1607754_1613145_W_ONT.3006.13_1
NC_006600.3:42288029-42288275	gene-MYBPC3	NC_006600.3:42288205-42288275	A3SS	NC_006600.3_42288029_42288275_S_TSS.ONT.6353.24_1
NC_006589.3:1607754-1613143	gene-TNNT2	NC_006589.3:1609636-1609665	SES	NC_006589.3_1607754_1613143_W_ONT.3006.14_1
NC_006618.3:22253018-22253179	gene-TTN	NC_006618.3:22253176-22253179	A5SS	NC_006618.3_22253018_22253179_S_ONT.10061.34_1
NC_006600.3:42277735-42278320	gene-MYBPC3	NC_006600.3:42278192-42278194	SES	NC_006600.3_42277735_42278320_W_rna-NM.001048106.1_1
NC_006583.3:102476175-102476476	gene-TNNI3	NC_006583.3:102476175-102476180	A5SS	NC_006583.3_102476175_102476476_S_ONT.207.7_1
NC_006618.3:22293206-22299077	gene-TTN	NC_006618.3:22294250-22294333	MES	NC_006618.3_22293206_22299077_W_rna-XM.022414800.1_2
NC_006618.3:22293206-22299077	gene-TTN	NC_006618.3:22293940-22294023	MES	NC_006618.3_22293206_22299077_W_rna-XM.022414800.1_1
NC_006618.3:22284394-22288292	gene-TTN	NC_006618.3:22287455-22287796	MES	NC_006618.3_22284394_22288292_W_rna-XM.022414800.1_5
NC_006618.3:22284394-22288292	gene-TTN	NC_006618.3:22287050-22287133	MES	NC_006618.3_22284394_22288292_W_rna-XM.022414800.1_4
NC_006618.3:22284394-22288292	gene-TTN	NC_006618.3:22285899-22285973	MES	NC_006618.3_22284394_22288292_W_rna-XM.022414800.1_3
NC_006618.3:22284394-22288292	gene-TTN	NC_006618.3:22285655-22285738	MES	NC_006618.3_22284394_22288292_W_rna-XM.022414800.1_2
NC_006589.3:1601365-1602434	gene-TNNT2	NC_006589.3:1601699-1601704	SES	NC_006589.3_1601365_1602434_W_rna-NM.001003012.2_1
NC_006618.3:22293206-22299077	gene-TTN	NC_006618.3:22297876-22297977	MES	NC_006618.3_22293206_22299077_W_rna-XM.022414800.1_8
NC_006589.3:1613214-1620323	gene-TNNT2	NC_006589.3:1620074-1620218	SES	NC_006589.3_1613214_1620323_W_rna-XM.022420716.1_1
NC_006618.3:22293206-22299077	gene-TTN	NC_006618.3:22297350-22297457	MES	NC_006618.3_22293206_22299077_W_rna-XM.022414800.1_7
NC_006618.3:22293206-22299077	gene-TTN	NC_006618.3:22294607-22294690	MES	NC_006618.3_22293206_22299077_W_rna-XM.022414800.1_3
NC_006618.3:22293206-22299077	gene-TTN	NC_006618.3:22295424-22295504	MES	NC_006618.3_22293206_22299077_W_rna-XM.022414800.1_6
NC_006618.3:22293206-22299077	gene-TTN	NC_006618.3:22294849-22294926	MES	NC_006618.3_22293206_22299077_W_rna-XM.022414800.1_4
NC_006618.3:22293206-22299077	gene-TTN	NC_006618.3:22295160-22295237	MES	NC_006618.3_22293206_22299077_W_rna-XM.022414800.1_5
NC_006589.3:1613218-1620323	gene-TNNT2	NC_006589.3:1620074-1620218	SES	NC_006589.3_1613218_1620323_W_rna-XM.022420717.1_1
NC_006589.3:1607754-1613161	gene-TNNT2	NC_006589.3:1613146-1613161	A5SS	NC_006589.3_1607754_1613161_S_ONT.3006.11_1
NC_006618.3:22284394-22288292	gene-TTN	NC_006618.3:22285034-22285108	MES	NC_006618.3_22284394_22288292_W_rna-XM.022414800.1_1
NC_006589.3:1613218-1620323	gene-TNNT2	NC_006589.3:1620074-1620323	A5SS	NC_006589.3_1613218_1620323_S_TSS.ONT.3006.76_1
NC_006600.3:42275963-42276821	gene-MYBPC3	NC_006600.3:42276334-42276336	MES	NC_006600.3_42275963_42276821_W_rna-NM.001048106.1_1
NC_006600.3:42275963-42276821	gene-MYBPC3	NC_006600.3:42275963-42275974	A5SS	NC_006600.3_42275963_42276821_S_ONT.6353.10_1
NC_006589.3:1606473-1607687	gene-TNNT2	NC_006589.3:1607342-1607377	SES	NC_006589.3_1606473_1607687_W_ONT.3006.11_1
NC_006589.3:1609666-1613161	gene-TNNT2	NC_006589.3:1613146-1613161	A5SS	NC_006589.3_1609666_1613161_S_ONT.3006.13_1
NC_006618.3:22299162-22303934	gene-TTN	NC_006618.3:22303694-22303771	SES	NC_006618.3_22299162_22303934_W_ONT.10063.10_1
NC_006589.3:1613214-1620073	gene-TNNT2	NC_006589.3:1613214-1613217	A3SS	NC_006589.3_1613214_1620073_S_TSS.ONT.3006.76_1
NC_006596.3:7800278-7801084	gene-FLNC	NC_006596.3:7800585-7800665	SES	NC_006596.3_7800278_7801084_W_rna-XM.022427253.1_1
